# Supplementary material for: Detection of Pork in Beef Meatballs Using LC-HRMS Based Untargeted Metabolomics and Chemometrics for Halal Authentication
Source: Molecules. 2022 Nov 29;27(23):8325. doi: 10.3390/molecules27238325 (PMC9740294; doi:10.3390/molecules27238325)
Supplement: Supplementary file 1 [file molecules-27-08325-s001.zip]

Archive with 1 entries (1 files):
- molecules-1977497-supplementary.xlsx
