# Supplementary material for: Detection of Pork in Beef Meatballs Using LC-HRMS Based Untargeted Metabolomics and Chemometrics for Halal Authentication
Source: Molecules. 2022 Nov 29;27(23):8325. doi: 10.3390/molecules27238325 (PMC9740294; doi:10.3390/molecules27238325)
Supplement: Supplementary file 1 [file molecules-27-08325-s001.zip › molecules-1977497-supplementary.xlsx]

## Sheet: Table S1
	Table S1. The metabolites of meatballs made from beef, pork, mixtures of beef-pork analyzed using LC-HRMS method.
No.	Name	Formula	Annot. DeltaMass [ppm]	Calculated m/z	Retention time (min)	Adduct	Peak Area
							BM_1	BM_2	BM_3	BM_4	BM_5	BM_6	0.1%P_A	0.1%_B	0.1%_C	0.5%P_A	0.5%P_B	0.5%P_C	1%P_A	1%P_B	1%P_C	5%P_A	5%P_B	5%P_C	25%P_A	25%P_B	25%P_C	50%P_A	50%P_B	50%P_C	75%P_A	75%_B	75%_C	PM_1	PM_2	PM_3	PM_4	PM_5	PM_6	QC1	QC2	QC3	QC4	QC5	QC6	QC7
1.	(+/-)9-HpODE	C18H32O4	1.37	312.23	15.983	[M-H]-1	1.96815e+06	1.93904e+06	2.26196e+06	1.5903e+06	1.77389e+06	1.69265e+06	1.79252e+06	1.97289e+06	1.72444e+06	2.58777e+06	2.41622e+06	2.13896e+06	2.24083e+06	2.26155e+06	2.42666e+06	2.81423e+06	2.34478e+06	2.73815e+06	3.24775e+06	4.65348e+06	2.35995e+06	2.94708e+06	6.15673e+06	6.77292e+06	9.06452e+06	8.77479e+06	9.85601e+06	2.88299e+07	2.84151e+07	2.96931e+07	1.34973e+07	1.83383e+07	1.79197e+07	5.90509e+06	4.76328e+06	4.59408e+06	4.88043e+06	5.11938e+06	5.10022e+06	5.02974e+06
2.	(15Z)-9,12,13-Trihydroxy-15-octadecenoic acid	C18H34O5	0.87	330.241	13.914	[M-H]-1	3.13486e+06	3.35334e+06	3.3452e+06	3.6977e+06	4.25727e+06	4.07579e+06	3.892e+06	3.99123e+06	4.56935e+06	5.05052e+06	5.14701e+06	4.59804e+06	5.52255e+06	5.72832e+06	5.72715e+06	6.53448e+06	7.10209e+06	6.6492e+06	9.76179e+06	9.52167e+06	1.079e+07	4.73115e+06	1.76032e+07	4.94017e+06	2.6719e+07	2.74014e+07	7.13475e+06	5.09193e+07	4.36575e+07	4.41829e+07	4.62118e+07	3.5647e+07	4.24536e+07	1.31652e+07	1.32064e+07	1.21707e+07	1.36771e+07	1.20161e+07	1.15694e+07	1.26043e+07
3.	(15Z,19R)-25-Amino-22-hydroxy-22-oxido-17,21,23-trioxa-22lambda~5~-phosphapentacos-15-en-19-yl (13Z,16Z)-13,16-docosadienoate	C43H82NO7P	-1.4	755.582	20.235	[M+H]+1	1.00882e+06	2.66195e+06	1.38117e+07	4.38661e+07	5.26691e+07	3.28196e+07	4.96368e+07	5.11914e+07	4.46631e+07	3.16832e+07	3.04168e+07	1.37988e+07	3.13334e+07	4.01721e+07	1.26242e+07	6.53162e+07	7.40519e+07	5.19181e+07	6.74736e+07	3.91396e+07	5.22799e+07	8.94716e+07	9.54944e+07	5.42617e+07	1.05434e+08	5.21867e+07	6.19822e+07	5.47957e+07	4.26464e+07	9.25507e+07	4.13989e+07	4.69356e+07	4.20304e+07	4.01281e+07	4.47472e+07	6.86451e+07	1.31614e+07	3.65011e+07	3.05509e+07	3.24847e+07
4.	(1Z,2S)-N-[(2S,3R,4E,8E)-1,3-Dihydroxy-4,8-octadecadien-2-yl]-2-hydroxyundecanimidic acid	C29H55NO4	-0.25	481.413	18.406	[M+H]+1	1.86124e+07	1.35153e+07	1.93716e+07	1.42513e+07	1.66198e+07	1.7073e+07	2.2657e+07	2.06402e+07	2.24873e+07	1.87318e+07	2.71138e+07	2.82612e+07	1.50031e+07	1.718e+07	1.76278e+07	2.82293e+07	2.85484e+07	3.4926e+07	2.59901e+07	2.65971e+07	2.1607e+07	6.18718e+07	5.33818e+07	5.91141e+07	6.29274e+07	7.5825e+07	8.12809e+07	5.54264e+07	5.43004e+07	6.99314e+07	6.48433e+07	7.70201e+07	7.06569e+07	7.59315e+07	3.31748e+07	2.99222e+07	3.35038e+07	3.87819e+07	4.07648e+07	4.16605e+07
5.	(2E,4E,16Z)-1-(1-Piperidinyl)-2,4,16-icosatrien-1-one	C25H43NO	-1.28	373.334	22.024	[M+Na]+1	2.7876e+07	2.46549e+07	1.52596e+07	2.35603e+07	2.12164e+07	1.71919e+07	1.17026e+07	1.22869e+07	1.31424e+07	1.09923e+07	1.57719e+07	1.18796e+07	1.99361e+07	2.76108e+07	2.44378e+07	1.17376e+07	1.20792e+07	1.06664e+07	1.36511e+07	1.07412e+07	1.29169e+07	1.29788e+07	1.28831e+07	1.20761e+07	1.39208e+07	1.59284e+07	1.59e+07	2.41736e+07	1.96829e+07	2.14208e+07	1.23577e+07	1.39111e+07	1.48184e+07	1.1786e+07	1.64969e+07	1.93233e+07	1.73524e+07	1.61949e+07	1.52132e+07	1.74151e+07
6.	(2E,4Z)-N-Isobutyl-2,4-octadecadienamide	C22H41NO	-0.48	335.319	21.043	[M+Na]+1	7.65953e+07	7.86912e+07	6.02417e+07	4.66974e+07	4.51534e+07	4.76877e+07	4.1892e+07	4.55262e+07	4.26902e+07	4.62634e+07	5.55048e+07	4.66616e+07	5.99605e+07	6.92422e+07	6.51265e+07	5.54539e+07	4.95346e+07	4.8492e+07	6.16805e+07	5.72707e+07	5.43657e+07	5.95344e+07	5.91098e+07	6.06589e+07	6.44326e+07	6.42375e+07	5.93705e+07	6.52115e+07	5.75383e+07	6.50816e+07	6.42099e+07	6.09437e+07	5.90459e+07	2.7949e+07	4.10934e+07	4.91918e+07	4.54669e+07	4.51358e+07	3.95653e+07	4.35169e+07
7.	(2R)-1-{[(2-Aminoethoxy)(hydroxy)phosphoryl]oxy}-3-hydroxy-2-propanyl (5Z,8Z,11Z,14Z,17Z)-5,8,11,14,17-icosapentaenoate	C25H42NO7P	-4.85	499.267	18.064	[M+H]+1	2.93227e+08	3.1644e+08	2.20857e+08	2.02739e+08	2.25394e+08	2.19231e+08	2.32723e+08	2.21248e+08	2.41464e+08	2.60859e+08	2.06534e+08	2.24496e+08	2.10487e+08	2.17641e+08	2.0973e+08	2.16359e+08	2.15602e+08	2.71308e+08	1.9617e+08	1.75754e+08	2.28353e+08	1.8384e+08	2.37976e+08	2.09252e+08	1.88281e+08	2.09817e+08	1.67137e+08	2.17913e+08	1.82965e+08	2.07938e+08	1.84121e+08	2.01715e+08	1.93259e+08	1.82892e+08	1.57602e+08	1.53502e+08	1.56304e+08	1.56824e+08	1.61282e+08	1.64492e+08
8.	(3?)-androsta-5,16-dieno(17,16-b)quinolin-3-ol	C26H31NO	-0.1	373.241	20.198	[M+H]+1	3.13904e+07	2.84453e+07	2.98288e+07	2.65467e+07	3.08751e+07	2.70515e+07	2.68093e+07	2.59763e+07	2.446e+07	1.94906e+07	1.86245e+07	1.96679e+07	2.90642e+07	3.26385e+07	2.9698e+07	2.67643e+07	3.14841e+07	3.15085e+07	2.37008e+07	2.30199e+07	2.42775e+07	2.25816e+07	2.23633e+07	2.06927e+07	2.6282e+07	2.58376e+07	2.6825e+07	2.37116e+07	2.59953e+07	2.54854e+07	3.02162e+07	3.00843e+07	2.84556e+07	1.36591e+07	1.69599e+07	1.98866e+07	1.85671e+07	1.65142e+07	1.821e+07	1.81719e+07
9.	(3beta,24R,24'R)-fucosterol epoxide	C29H48O2	-0.66	428.365	25.175	[M+H]+1	1.64802e+08	1.35419e+08	1.0969e+08	7.99074e+07	7.44021e+07	6.89022e+07	6.93474e+07	6.58471e+07	6.95161e+07	6.4722e+07	9.14259e+07	7.54873e+07	5.99396e+07	8.5608e+07	8.48217e+07	4.6055e+07	4.88959e+07	4.60775e+07	4.89647e+07	5.25219e+07	4.73932e+07	3.87e+07	4.31044e+07	3.63365e+07	3.16689e+07	2.93636e+07	3.07406e+07	1.97406e+07	1.82407e+07	1.63854e+07	2.82293e+07	2.7559e+07	2.58717e+07	2.30648e+07	2.74929e+07	3.45601e+07	2.95852e+07	2.53853e+07	2.45451e+07	2.4486e+07
10.	(4S)-4-[(9Z,12Z,15Z)-9,12,15-Octadecatrienoyloxy]-4-(trimethylammonio)butanoate	C25H43NO4	0.34	421.319	15.957	[M+H]+1	1.96651e+07	1.76575e+07	1.61606e+07	1.81123e+07	2.00334e+07	1.67472e+07	1.9898e+07	1.91707e+07	2.22324e+07	2.06629e+07	2.21899e+07	2.0207e+07	1.66642e+07	1.85645e+07	1.74942e+07	1.90318e+07	1.88021e+07	1.42826e+07	1.73573e+07	1.71554e+07	1.65763e+07	1.4405e+07	1.28612e+07	1.21471e+07	7.57652e+06	7.92839e+06	7.38159e+06	3.07518e+06	3.21373e+06	3.44096e+06	4.40229e+06	3.71847e+06	4.38594e+06	9.77488e+06	1.0344e+07	9.51721e+06	9.72477e+06	1.02821e+07	9.38004e+06	8.59902e+06
11.	(4S)-4-{[(9Z)-3-Hydroxy-9-hexadecenoyl]oxy}-4-(trimethylammonio)butanoate	C23H43NO5	-0.93	413.314	17.919	[M+H]+1	5.09265e+07	4.65804e+07	4.49584e+07	4.16982e+07	4.14943e+07	4.16132e+07	3.94662e+07	3.87703e+07	3.48003e+07	3.30468e+07	3.65618e+07	3.37961e+07	3.51821e+07	3.36735e+07	3.79577e+07	2.04873e+07	2.9344e+07	2.90146e+07	3.44376e+07	3.13414e+07	1.84154e+07	3.14328e+07	3.24064e+07	3.33222e+07	2.6565e+07	3.0229e+07	3.28926e+07	2.88768e+07	3.29326e+07	2.7409e+07	3.02587e+07	2.77395e+07	2.73295e+07	1.57378e+07	3.49129e+07	3.29409e+07	3.1516e+07	3.22295e+07	3.15251e+07	2.98314e+07
12.	(8E)-2-Amino-8-octadecene-1,3,4-triol	C18H37NO3	0.29	315.277	15.605	[M+H]+1	5.81517e+07	6.45205e+07	5.94369e+07	7.18363e+07	6.47071e+07	6.99238e+07	6.2376e+07	6.37112e+07	6.56889e+07	6.53842e+07	7.54664e+07	7.16846e+07	6.65974e+07	7.00318e+07	7.10195e+07	6.59521e+07	6.23399e+07	6.5495e+07	6.76201e+07	7.10906e+07	6.70542e+07	6.57042e+07	6.19484e+07	6.86017e+07	6.62943e+07	6.97582e+07	6.80233e+07	6.49884e+07	5.83059e+07	6.39989e+07	7.68956e+07	6.25699e+07	6.45282e+07	8.35755e+06	3.38518e+07	3.59732e+07	3.80324e+07	3.86366e+07	3.83545e+07	3.91501e+07
13.	(R)-3-hydroxybutyrylcarnitine	C11H21NO5	0.24	247.142	0.734	[M+H]+1	4.20007e+08	3.27497e+08	3.2766e+08	3.13712e+08	3.48436e+08	2.57617e+08	2.93939e+08	2.9272e+08	3.29225e+08	3.3582e+08	3.36704e+08	4.30795e+08	3.59656e+08	3.09861e+08	3.23716e+08	2.27128e+08	3.18259e+08	2.41545e+08	3.19919e+08	2.99514e+08	3.23909e+08	2.03421e+08	2.71272e+08	2.23942e+08	2.44441e+08	1.84214e+08	1.6626e+08	1.38571e+08	1.22399e+08	1.21377e+08	1.65061e+08	1.46179e+08	2.50602e+08	2.59229e+08	2.32418e+08	2.26765e+08	1.98094e+08	2.26731e+08	2.29302e+08	2.56867e+08
14.	1,2-Dilauroyl-sn-glycero-3-PE	C29H58NO8P	-0.49	579.39	19.541	[M+H]+1	1.94594e+06	1.79391e+06	1.69189e+06	768293	697114	1.20374e+06	486483	816551	593172	2.57733e+06	2.60664e+06	2.10106e+06	1.29456e+06	1.6007e+06	1.5999e+06	1.91426e+06	2.0522e+06	1.90909e+06	5.12155e+06	3.94255e+06	4.91797e+06	1.16753e+07	1.03886e+07	1.1858e+07	2.62826e+07	2.69511e+07	3.41518e+07	6.71365e+07	9.16113e+07	8.44537e+07	5.04014e+07	5.58712e+07	5.14025e+07	2.75343e+07	1.81758e+07	1.9426e+07	1.69879e+07	1.52816e+07	1.75718e+07	1.68069e+07
15.	1-(14-methylhexadecanoyl)pyrrolidine	C21H41NO	-0.79	323.319	21.488	[M+Na]+1	7.00928e+07	7.3258e+07	7.15882e+07	3.49432e+07	2.99643e+07	3.20101e+07	5.60847e+07	5.33284e+07	4.88807e+07	4.01724e+07	4.50309e+07	4.49298e+07	5.88642e+07	6.90736e+07	5.64095e+07	3.50953e+07	3.41793e+07	3.64318e+07	3.46688e+07	3.5891e+07	3.5991e+07	6.86769e+07	7.13863e+07	7.70832e+07	4.98409e+07	5.48897e+07	5.53397e+07	5.10012e+07	5.25307e+07	4.421e+07	3.55631e+07	3.521e+07	3.12825e+07	3.13863e+07	3.41521e+07	3.87863e+07	3.58544e+07	3.42352e+07	3.41074e+07	3.3043e+07
16.	1-(1Z-hexadecenyl)-2-(8Z,11Z,14Z-icosatrienoyl)-sn-glycero-3-phosphoethanolamine	C41H76NO7P	-2.87	725.534	22.852	[M+H]+1	121716	378863	4.5306e+06	3.96601e+06	4.38563e+06	5.02313e+06	1.1595e+07	1.43218e+07	1.33784e+07	5.83513e+06	1.90398e+06	1.54579e+07	4.71472e+06	902480	1.29215e+07	1.9424e+07	1.69838e+07	2.71903e+07	1.61029e+07	1.16401e+07	3.13853e+07	2.15874e+07	2.46317e+07	6.39111e+07	6.52295e+07	7.0143e+07	9.10113e+07	3.04753e+07	3.39296e+07	9.34504e+07	3.77029e+07	3.35678e+06	6.0029e+06	1.29021e+08	1.62156e+06	536212	2.74364e+06	2.23691e+06	3.20647e+06	3.15532e+07
17.	1-(1Z-hexadecenyl)-2-(9Z,12Z-octadecadienoyl)-sn-glycero-3-phosphocholine	C42H80NO7P	-1.39	741.566	23.204	[M+H]+1	612889	473130	8.16626e+08	8.07216e+08	8.40369e+08	1.15758e+09	1.58626e+08	5.99266e+08	9.21544e+08	1.01215e+09	3.50842e+06	1.5814e+09	6.84112e+08	6.22718e+07	6.45733e+08	3.50993e+07	2.7046e+08	5.99938e+08	8.63085e+08	1.05453e+09	8.40828e+07	5.04082e+08	4.65256e+08	1.31489e+09	9.18743e+08	7.37578e+08	9.5716e+08	1.82828e+09	1.62569e+09	2.10791e+09	1.57809e+08	1.91017e+08	8.20823e+07	9.84149e+08	1.20313e+09	1.79902e+06	8.17098e+08	1.09774e+09	1.22932e+09	8.70239e+08
18.	1-(1Z-hexadecenyl)-2-(9Z-hexadecenoyl)-sn-glycero-3-phosphocholine	C40H78NO7P	-1.61	715.55	32.204	[M+H]+1	220911	3.04032e+07	9.54887e+07	6.38739e+07	9.52784e+07	4.20304e+07	9.39839e+07	9.70808e+07	7.71691e+07	360108	3.86759e+07	9.88433e+07	271642	5.47618e+07	6.86871e+07	1.00883e+08	1.01171e+08	6.11535e+07	7.16033e+07	7.30609e+07	4.37256e+07	7.03118e+07	6.17878e+07	5.63175e+07	5.29602e+07	2.28393e+07	3.09342e+07	6.01764e+07	3.51964e+06	4.89285e+06	3.73898e+06	2.06272e+06	4.45123e+06	3.82528e+06	189628	2.29975e+07	3.23018e+07	3.56158e+07	3.17918e+07	2.79633e+07
19.	1-(1Z-hexadecenyl)-2-arachidonoyl-sn-glycero-3-phosphoethanolamine	C41H74NO7P	-1.57	723.519	19.499	[M+H]+1	1.95346e+07	7.34063e+06	5.73431e+08	5.46749e+08	5.09593e+08	4.1382e+08	4.84011e+08	3.81813e+08	4.78203e+08	8.72756e+08	2.62745e+07	4.10266e+08	7.65235e+08	4.54814e+06	4.29359e+08	4.41956e+08	3.99007e+08	4.26374e+08	4.47324e+08	3.9352e+08	3.2809e+08	3.4793e+08	4.33637e+08	4.59972e+08	5.83637e+08	9.65729e+08	8.7755e+08	5.04812e+08	4.94837e+08	8.84732e+08	1.13247e+09	6.48728e+08	8.33437e+08	8.13116e+08	4.28027e+08	9.91948e+06	5.50599e+08	4.63658e+08	3.03128e+08	5.99331e+08
20.	1-(1Z-hexadecenyl)-sn-glycero-3-phosphocholine	C24H50NO6P	-0.24	479.337	19.404	[M+H]+1	3.9724e+08	5.70215e+08	3.79828e+08	2.91589e+08	2.64415e+08	2.88424e+08	3.55985e+08	4.2219e+08	3.24714e+08	3.54333e+08	3.90867e+08	3.13776e+08	3.19482e+08	3.8539e+08	3.8014e+08	4.81875e+08	4.41612e+08	4.33977e+08	6.02266e+08	5.61703e+08	5.50895e+08	1.11462e+09	8.84516e+08	9.64699e+08	1.32548e+09	1.35244e+09	1.33078e+09	1.15004e+09	1.29006e+09	1.50543e+09	1.65227e+09	1.49675e+09	1.86561e+09	7.02726e+08	6.09263e+08	6.97736e+08	6.39598e+08	6.37267e+08	6.02596e+08	5.94677e+08
21.	1-(1Z-octadecenyl)-2-(9Z-octadecenoyl)-sn-glycero-3-phosphoethanolamine	C41H80NO7P	-2.58	729.565	32.201	[M+H]+1	151000	4.56077e+07	7.56175e+07	8.66356e+07	1.00488e+08	8.27395e+07	9.05459e+06	1.08943e+07	9.88492e+07	295411	7.48966e+07	4.16739e+07	426673	5.85115e+07	8.45325e+06	4.21129e+07	3.53193e+07	1.00439e+07	7.08241e+07	7.49073e+07	1.29276e+07	3.62503e+07	6.27919e+07	3.15916e+06	1.90643e+07	3.92102e+07	1.48849e+07	3.2813e+07	1.5333e+07	1.6044e+07	1.61293e+07	1.9744e+06	1.01621e+07	1.80609e+06	195888	3.74174e+07	3.80392e+07	3.9565e+07	4.11092e+07	1.74568e+07
22.	1-(1Z-octadecenyl)-2-arachidonoyl-sn-glycero-3-phosphoethanolamine	C43H78NO7P	-1.43	751.551	20.444	[M+H]+1	323217	357439	8.16168e+07	6.72004e+07	6.0173e+07	4.9865e+07	6.0848e+07	6.51585e+07	6.77534e+07	1.01331e+08	6.07571e+07	6.13155e+07	5.07534e+07	1.28246e+07	4.95237e+07	6.4972e+07	6.58032e+07	7.57305e+07	3.93546e+07	5.58686e+07	5.15431e+07	8.21999e+07	9.17334e+07	8.08594e+07	8.85224e+07	8.79042e+07	9.82564e+07	9.2668e+07	9.45291e+07	4.82095e+07	8.70719e+07	9.14293e+07	9.76786e+07	1.31059e+08	6.06387e+07	2.19118e+07	4.88622e+07	6.1971e+07	6.66071e+07	6.89954e+07
23.	1-(2-Furyl)-N-({(2R,4S,5R)-5-[1-methyl-3-(2-naphthyl)-1H-pyrazol-5-yl]-1-azabicyclo[2.2.2]oct-2-yl}methyl)methanamine	C27H30N4O	-0.88	426.242	17.361	[M+H]+1	3.72874e+07	3.57775e+07	3.30721e+07	4.62247e+07	4.31898e+07	4.67215e+07	3.31148e+07	3.23135e+07	3.34814e+07	5.40719e+07	6.66759e+07	5.72139e+07	3.62809e+07	3.91003e+07	3.46911e+07	4.51072e+07	4.75103e+07	4.98432e+07	5.04581e+07	4.06394e+07	4.25639e+07	5.59654e+07	4.50118e+07	4.70627e+07	4.59839e+07	4.34253e+07	4.33922e+07	5.61877e+07	5.38586e+07	6.78179e+07	4.94366e+07	5.2877e+07	5.49973e+07	2.42935e+07	2.328e+07	2.2239e+07	2.08757e+07	2.35522e+07	2.21907e+07	2.29728e+07
24.	1-(4-Butylphenyl)-6,6-dimethyl-1,6-dihydro-1,3,5-triazine-2,4-diamine	C15H23N5	-3.27	273.194	8.518	[M+H]+1	1.65467e+07	1.61395e+07	1.67642e+07	1.75885e+07	1.73652e+07	1.76065e+07	1.62197e+07	1.63157e+07	1.68798e+07	1.70577e+07	1.64862e+07	1.65164e+07	1.68275e+07	1.64626e+07	1.66975e+07	1.45177e+07	1.48601e+07	1.46118e+07	1.36071e+07	1.34151e+07	1.37733e+07	9.77017e+06	9.53887e+06	9.80782e+06	6.188e+06	6.74758e+06	6.6036e+06	2.17561e+06	2.01939e+06	2.4898e+06	2.28775e+06	1.85979e+06	3.03448e+06	7.56846e+06	7.83051e+06	7.74639e+06	8.31396e+06	8.51265e+06	7.40138e+06	8.49617e+06
25.	1-[(11Z,14Z)]-icosadienoyl-sn-glycero-3-phosphocholine	C28H54NO7P	1.52	547.365	19.135	[M+H]+1	1.79451e+07	5.18339e+07	2.33352e+07	1.28484e+07	1.03011e+07	1.10073e+07	1.041e+07	9.78936e+06	1.05193e+07	1.22695e+07	1.43051e+07	1.33971e+07	1.30715e+07	1.48163e+07	1.427e+07	1.88896e+07	2.13208e+07	2.25529e+07	2.42872e+07	2.31624e+07	2.46511e+07	4.19383e+07	4.21559e+07	4.79536e+07	7.45798e+07	6.43725e+07	7.424e+07	8.76205e+07	8.96068e+07	9.06136e+07	8.45472e+07	7.91689e+07	8.3217e+07	4.02001e+07	2.96445e+07	3.16264e+07	2.9055e+07	2.99399e+07	2.83691e+07	2.89993e+07
26.	1-[(1Z,9Z)-octadecadienyl]-sn-glycero-3-phosphocholine	C26H52NO6P	0.46	505.353	18.99	[M+H]+1	338815	595231	538303	408910	271847	293811	509271	400450	330777	464972	1.1689e+06	615842	2.06473e+06	3.47492e+06	2.60276e+06	5.18954e+06	4.803e+06	4.60462e+06	1.52716e+07	1.16393e+07	1.16166e+07	2.33459e+07	2.20824e+07	2.09182e+07	3.60889e+07	3.15428e+07	3.10733e+07	3.87629e+07	3.06842e+07	4.262e+07	4.81566e+07	4.20647e+07	4.85434e+07	1.62638e+07	9.80867e+06	2.42477e+07	1.65294e+07	1.82883e+07	1.44564e+07	1.53846e+07
27.	1-[(8Z,11Z,14Z)-icosatrienoyl]-sn-glycero-3-phosphocholine	C28H52NO7P	0.15	545.348	18.772	[M+H]+1	1.04882e+08	1.64949e+08	1.00977e+08	8.51937e+07	8.3779e+07	8.23708e+07	1.09131e+08	9.8652e+07	1.20608e+08	7.99331e+07	1.55963e+08	1.33369e+08	1.01118e+08	1.41027e+08	1.02118e+08	1.40537e+08	1.4368e+08	1.32457e+08	1.05018e+08	9.67514e+07	9.87498e+07	8.69345e+07	8.32454e+07	7.3172e+07	8.01368e+07	7.04562e+07	7.24371e+07	5.24279e+07	4.86655e+07	5.22798e+07	5.73333e+07	6.60136e+07	6.9481e+07	1.0352e+08	6.16143e+07	6.56586e+07	5.94746e+07	6.81021e+07	6.24885e+07	6.16549e+07
28.	1-[(9Z)-octadecenyl]-2-hexadecanoyl-sn-glycero-3-phosphocholine	C42H84NO7P	-1.66	745.597	20.44	[M+H]+1	1.03928e+06	500059	7.56401e+06	3.1788e+07	3.9524e+07	2.1782e+07	3.22216e+07	3.35357e+07	3.09348e+07	2.68823e+07	3.27417e+07	3.10995e+07	2.96017e+07	3.72729e+07	2.7053e+07	4.3475e+07	3.6462e+07	3.74082e+07	3.31619e+07	3.6531e+07	3.33482e+07	5.91175e+07	8.46679e+07	6.52049e+07	6.35892e+07	6.45835e+07	8.27813e+07	6.2136e+07	6.39455e+07	7.10215e+07	4.84001e+07	4.69962e+07	5.63062e+07	5.6982e+07	4.02534e+07	3.0591e+07	3.24708e+07	2.27464e+07	2.74947e+07	2.9522e+07
29.	1-Heptanethiol	C7H16S	3.74	132.098	1.184	[M+H]+1	1.85301e+08	1.19061e+08	1.24135e+08	2.12215e+08	1.44032e+08	1.30828e+08	1.54706e+08	1.41984e+08	2.19849e+08	1.22233e+08	1.27039e+08	1.52332e+08	1.30254e+08	1.33524e+08	1.31294e+08	1.80719e+08	1.18114e+08	1.73899e+08	2.39464e+08	1.57768e+08	1.48233e+08	1.97519e+08	2.15577e+08	1.41201e+08	1.39471e+08	1.27804e+08	1.25394e+08	1.43393e+08	1.91731e+08	1.78762e+08	1.16636e+08	1.62336e+08	1.92146e+08	1.02405e+08	8.45627e+07	8.56912e+07	1.0115e+08	1.1799e+08	1.23756e+08	1.2167e+08
30.	1-hexadecyl-2-[(9Z,12Z)-octadecadienoyl]-sn-glycero-3-phosphocholine	C42H82NO7P	-0.79	743.582	26.759	[M+H]+1	624977	276248	1.22319e+09	6.64495e+08	8.71917e+08	8.38736e+08	8.95464e+08	1.03066e+09	8.67064e+08	2.38049e+07	7.42358e+07	1.26574e+09	1.30324e+09	9.94411e+07	1.18426e+09	6.09485e+08	2.10655e+08	2.10849e+08	8.52614e+08	9.47996e+08	3.08816e+08	2.46844e+08	2.19506e+08	2.53161e+08	2.23557e+08	7.49649e+08	2.12963e+08	2.24078e+08	2.61827e+08	4.80451e+08	4.52678e+08	1.23469e+09	1.51798e+09	1.46494e+08	1.25866e+09	3.36477e+07	1.18316e+09	1.22815e+09	1.27057e+08	1.05996e+09
31.	1-Linoleoyl-2-Hydroxy-sn-glycero-3-PC	C26H50NO7P	-0.26	519.332	18.14	[M+Na]+1	2.07918e+09	1.9284e+09	1.81071e+09	1.48724e+09	1.6055e+09	1.6275e+09	1.77634e+09	1.88401e+09	1.68175e+09	1.77171e+09	1.52408e+09	1.67379e+09	1.56452e+09	1.63529e+09	1.5473e+09	1.74863e+09	1.9678e+09	1.82664e+09	1.5435e+09	1.73939e+09	1.74802e+09	1.7563e+09	1.7038e+09	1.94933e+09	1.95381e+09	2.15064e+09	1.94138e+09	2.67749e+09	2.3837e+09	2.07313e+09	2.1355e+09	2.44697e+09	1.94354e+09	1.88858e+09	1.46541e+09	1.54881e+09	1.43936e+09	1.34384e+09	1.43304e+09	1.31335e+09
32.	1-Methylhistidine	C7H11N3O2	0.92	169.085	0.644	[M+H]+1	1.50006e+08	1.44232e+08	1.32445e+08	9.2695e+07	1.36356e+08	1.51559e+08	1.2962e+08	1.38035e+08	1.36314e+08	1.76557e+08	1.47953e+08	1.84804e+08	1.3389e+08	1.45839e+08	1.49976e+08	1.64409e+08	1.43257e+08	1.57685e+08	2.00081e+08	1.82557e+08	1.78562e+08	1.91864e+08	3.48829e+08	3.14521e+08	3.86745e+08	3.82968e+08	4.13303e+08	4.34692e+08	4.1777e+08	3.41714e+08	4.58978e+08	4.95783e+08	5.10253e+08	2.81368e+08	1.89325e+08	2.19846e+08	2.71631e+08	2.4167e+08	2.52032e+08	2.61632e+08
33.	1-Naphthol	C10H8O	0.95	144.058	11.05	[M+H]+1	2.52468e+07	2.54386e+07	2.16001e+07	3.82655e+06	3.7582e+06	3.4619e+06	1.23727e+07	1.20123e+07	1.27474e+07	1.23978e+07	1.26988e+07	1.22479e+07	1.13279e+07	1.01177e+07	1.04301e+07	6.51731e+06	6.9244e+06	6.01407e+06	1.0782e+07	1.00167e+07	1.03608e+07	3.79814e+06	3.40819e+06	3.43582e+06	2.30121e+06	2.38427e+06	2.32895e+06	3.75083e+06	3.43682e+06	3.45543e+06	4.72557e+06	4.68152e+06	4.3857e+06	4.91226e+06	7.15294e+06	7.37486e+06	7.27503e+06	7.03398e+06	7.06414e+06	7.00005e+06
34.	1-Oleoyl-2-hydroxy-sn-glycero-3-PE	C23H46NO7P	0.71	479.302	18.921	[M+H]+1	1.41957e+08	9.27621e+07	9.11929e+07	7.34973e+07	6.1049e+07	5.66852e+07	7.08789e+07	7.19492e+07	7.27608e+07	1.29201e+08	8.70856e+07	6.90893e+07	1.09936e+08	7.19836e+07	7.23336e+07	7.57279e+07	6.66861e+07	7.16008e+07	7.21867e+07	7.30019e+07	5.04252e+07	4.6187e+07	5.07389e+07	4.96094e+07	4.23913e+07	3.71941e+07	4.41157e+07	3.25387e+07	2.94153e+07	2.6554e+07	3.15602e+07	3.2662e+07	3.13259e+07	4.56442e+07	6.75457e+07	4.88112e+07	4.26229e+07	4.27596e+07	4.15248e+07	4.12068e+07
35.	1-oleoyl-2-linoleoyl-sn-glycero-3-phosphocholine	C44H82NO8P	-1.82	783.576	32.143	[M+H]+1	464178	6.03954e+08	7.35905e+08	6.09092e+08	9.34258e+08	4.08388e+08	7.46605e+08	8.20817e+08	8.15833e+08	1.83315e+06	7.8799e+08	7.83202e+08	2.11663e+06	5.31855e+08	6.31763e+08	7.37025e+08	5.34471e+08	5.93008e+08	7.24974e+08	8.75829e+08	1.79288e+08	3.0988e+08	1.00772e+09	9.0189e+08	8.35904e+08	1.01685e+09	3.38099e+08	9.39596e+08	8.63869e+08	8.76679e+08	9.00799e+08	8.43465e+08	1.05554e+09	9.64725e+08	1.68735e+06	5.91216e+08	6.23264e+08	6.28094e+08	7.38882e+08	6.33582e+08
36.	1-oleoyl-2-linoleyl-sn-glycero-3-phosphoethanolamine	C41H76NO8P	-1.7	741.53	29.935	[M+H]+1	236322	8.80094e+07	7.11147e+07	7.18144e+07	6.73426e+07	6.25967e+07	6.00194e+07	5.71821e+07	6.44074e+07	309801	4.00545e+07	7.23835e+07	298526	5.60035e+07	5.44834e+07	3.18692e+07	5.93476e+07	5.38677e+07	6.06684e+07	4.71698e+07	4.5788e+07	6.42576e+07	4.30531e+07	4.33971e+07	4.14322e+07	3.27805e+07	3.101e+07	4.64302e+07	1.35049e+07	1.71882e+07	1.7531e+07	1.60207e+07	2.20481e+07	2.21564e+07	249531	3.9433e+07	3.62486e+07	3.28754e+07	3.41146e+07	3.16436e+07
37.	1-palmitoyl-2-[(9Z,12Z,15Z)-octadecatrienoyl]-sn-glycero-3-phosphocholine	C42H78NO8P	-2.15	755.545	22.047	[M+H]+1	334642	7.69327e+07	1.06689e+07	1.73222e+07	9.58161e+06	1.76734e+07	1.48887e+07	1.16263e+07	8.40903e+06	7.84309e+06	8.73875e+06	1.46525e+07	5.30792e+06	8.3377e+06	6.16008e+06	7.76086e+06	1.48127e+07	1.77791e+07	1.23982e+07	8.32005e+06	1.13728e+07	1.07912e+07	1.48595e+07	1.09451e+07	1.25543e+07	1.1622e+07	8.21763e+06	1.04068e+07	3.84671e+06	1.49985e+06	3.35159e+06	2.58871e+06	4.09681e+06	4.27617e+06	2.06654e+06	4.04149e+06	3.27958e+06	8.73354e+06	5.8564e+06	1.98015e+06
38.	1-stearoyl-2-arachidonoyl-sn-glycero-3-phosphoethanolamine	C43H78NO8P	-2.22	767.545	30.376	[M+H]+1	825004	1.29645e+07	3.29835e+08	1.98575e+08	2.12716e+08	2.59696e+08	2.72144e+08	2.8324e+08	2.50931e+08	3.40489e+08	2.60961e+06	2.94752e+08	2.57995e+08	6.84767e+06	5.81246e+07	2.88736e+08	2.81486e+08	3.00262e+08	1.94355e+08	2.53189e+08	2.05407e+08	2.93817e+08	3.03347e+08	2.30246e+08	2.62264e+08	2.65552e+08	2.38397e+08	2.29946e+08	2.50291e+08	1.63458e+08	1.25385e+08	1.74481e+08	1.86268e+08	2.15539e+08	2.26347e+08	7.69462e+06	2.30776e+08	2.09984e+08	2.10328e+08	2.10645e+08
39.	1-Stearoyl-2-hydroxy-sn-glycero-3-PE	C23H48NO7P	0.95	481.317	19.846	[M+H]+1	2.39278e+08	2.33099e+08	1.99846e+08	1.15359e+08	1.15905e+08	1.28874e+08	1.26328e+08	1.2868e+08	1.44903e+08	1.42634e+08	1.66909e+08	1.41552e+08	9.44661e+07	9.99005e+07	8.71476e+07	1.5428e+08	1.27798e+08	1.26858e+08	1.25178e+08	1.18852e+08	9.33069e+07	1.53358e+08	1.2956e+08	1.57837e+08	1.44782e+08	1.58871e+08	1.51193e+08	1.69582e+08	1.26784e+08	1.1492e+08	1.03874e+08	1.14342e+08	1.13995e+08	1.51659e+08	1.71443e+08	1.77673e+08	1.45094e+08	1.70573e+08	1.48695e+08	1.37942e+08
40.	1-stearoyl-2-oleoyl-sn-glycero-3-phosphoethanolamine zwitterion	C41H80NO8P	-1.62	745.561	18.899	[M+H]+1	757623	936177	1.30703e+08	2.42144e+08	1.20866e+08	1.59213e+08	1.51709e+08	1.64984e+08	1.11665e+08	3.70253e+07	803391	1.01578e+08	5.12465e+07	3.37847e+06	1.27259e+08	1.85456e+08	2.14979e+08	1.86333e+08	1.75816e+08	1.64659e+08	1.41914e+08	1.99966e+08	2.10833e+08	8.8468e+07	1.10365e+08	8.69302e+07	4.48606e+07	1.40514e+08	1.56932e+08	4.32504e+06	5.163e+06	5.88958e+06	8.38406e+06	937205	1.82335e+07	599821	5.78043e+07	9.04366e+07	6.69324e+07	5.78545e+07
41.	1-Stearoylglycerol	C21H42O4	-1.61	358.308	20.782	[M+Na]+1	2.62823e+09	2.44794e+09	2.256e+09	2.17737e+09	1.84988e+09	1.82987e+09	1.87643e+09	1.92399e+09	1.82699e+09	1.867e+09	2.08339e+09	1.78203e+09	2.05616e+09	2.39527e+09	2.34267e+09	2.34845e+09	2.27265e+09	2.13512e+09	1.66843e+09	2.104e+09	2.12196e+09	2.02568e+09	2.07418e+09	1.9931e+09	1.94785e+09	1.98519e+09	1.94842e+09	1.90629e+09	1.87533e+09	1.92494e+09	2.13339e+09	2.21723e+09	2.36472e+09	1.30815e+09	1.57925e+09	1.69283e+09	1.62502e+09	1.64338e+09	1.577e+09	1.67563e+09
42.	11(Z),14(Z)-Eicosadienoic acid	C20H36O2	0.78	308.272	20.899	[M-H]-1	3.10006e+06	3.12635e+06	5.05093e+06	4.53384e+06	4.12886e+06	3.25768e+06	4.89398e+06	5.62159e+06	4.06749e+06	7.12912e+06	8.30455e+06	8.67426e+06	8.07399e+06	7.57447e+06	8.86358e+06	1.28249e+07	1.17665e+07	1.21528e+07	1.675e+07	1.53442e+07	1.71764e+07	2.58369e+07	2.45925e+07	2.46486e+07	2.75671e+07	3.49294e+07	3.50352e+07	3.10272e+07	3.62914e+07	3.99489e+07	4.0169e+07	3.82634e+07	3.86788e+07	9.37279e+06	1.73551e+07	1.86727e+07	1.599e+07	1.62479e+07	1.67471e+07	1.60116e+07
43.	11-Aminoundecanoic acid	C11H23NO2	2.48	201.173	10.228	[M+H]+1	864832	1.08444e+06	1.02096e+06	1.1496e+06	1.31446e+06	1.4123e+06	968310	1.13357e+06	1.08954e+06	1.71086e+06	1.76053e+06	1.78603e+06	1.30225e+06	1.30235e+06	1.37139e+06	1.14215e+07	1.18246e+07	1.1931e+07	920715	1.00191e+06	1.10409e+06	5.00906e+06	5.02116e+06	5.27023e+06	2.20116e+06	2.17293e+06	2.46459e+06	487258	596413	490188	867810	812230	846628	1.12533e+07	1.5594e+07	1.59143e+07	1.49224e+07	1.59242e+07	1.65072e+07	1.68838e+07
44.	12-Aminododecanoic acid	C12H25NO2	1.36	215.189	8.77	[M+H]+1	6.79128e+07	6.17689e+07	6.3323e+07	2.26132e+08	2.09693e+08	2.051e+08	6.02683e+07	6.06356e+07	5.92858e+07	3.27042e+08	3.16308e+08	2.96829e+08	7.10831e+07	6.39009e+07	6.83908e+07	2.73729e+08	2.7569e+08	2.56722e+08	2.41067e+08	2.40251e+08	2.49014e+08	3.20591e+08	2.90038e+08	3.07971e+08	2.50671e+08	2.5949e+08	2.50806e+08	2.91616e+08	2.82263e+08	2.91255e+08	2.92564e+08	2.98732e+08	2.90089e+08	1.48974e+08	1.55435e+08	1.63024e+08	1.59654e+08	1.62169e+08	1.53583e+08	1.57733e+08
45.	14(Z)-Eicosenoic acid	C20H38O2	0.86	310.287	22.219	[M-H]-1	1.41827e+06	1.93021e+06	3.3142e+06	2.04832e+06	1.89161e+06	2.06588e+06	2.48605e+06	2.58748e+06	2.55601e+06	2.52838e+06	3.62061e+06	3.26811e+06	3.06614e+06	4.13978e+06	3.99583e+06	5.77017e+06	5.0333e+06	4.36827e+06	8.13537e+06	9.04716e+06	7.67876e+06	1.61983e+07	1.47106e+07	1.20592e+07	1.89452e+07	2.02418e+07	1.83574e+07	2.11774e+07	2.09862e+07	2.18441e+07	2.01871e+07	1.81223e+07	1.82726e+07	6.45111e+06	1.08171e+07	1.50011e+07	1.1998e+07	1.07422e+07	1.02834e+07	1.02004e+07
46.	15,16-DiHODE	C18H32O4	1.36	312.23	15.184	[M-H]-1	4.62014e+06	5.33533e+06	4.99052e+06	7.97929e+06	5.47122e+06	5.6549e+06	5.77722e+06	6.09707e+06	6.25745e+06	5.71266e+06	6.40758e+06	6.42054e+06	5.91886e+06	6.07309e+06	5.52881e+06	5.1744e+06	5.19145e+06	4.92615e+06	5.96614e+06	5.49815e+06	5.4999e+06	3.47938e+06	4.78928e+06	5.55207e+06	5.32908e+06	4.94452e+06	5.56673e+06	5.73522e+06	6.95123e+06	6.64678e+06	5.57783e+06	5.91721e+06	5.29921e+06	2.76861e+06	2.60793e+06	2.5807e+06	2.52167e+06	2.34734e+06	2.45676e+06	2.55122e+06
47.	2,2'-Methylenebis(4-methyl-6-tert-butylphenol)	C23H32O2	0.03	340.24	17.902	[M-H]-1	7.98211e+06	8.60201e+06	7.75199e+06	7.19506e+06	7.96428e+06	8.20577e+06	6.5356e+06	7.05373e+06	6.33047e+06	1.33165e+07	8.89378e+06	7.7215e+06	9.01377e+06	7.60301e+06	5.64921e+06	9.2551e+06	9.27173e+06	9.562e+06	6.04466e+06	6.14699e+06	7.15646e+06	9.91569e+06	9.59852e+06	1.02437e+07	1.16774e+07	1.31126e+07	1.30014e+07	1.53283e+07	1.47865e+07	1.55353e+07	9.36873e+06	1.01234e+07	9.01844e+06	2.09476e+07	1.94927e+07	1.73617e+07	1.69359e+07	1.78758e+07	1.7192e+07	1.78325e+07
48.	2,5-di-tert-Butylhydroquinone	C14H22O2	-0.73	222.162	14.895	[M-H]-1	135434	144008	153745	203092	276767	243662	250618	228486	249971	1.02811e+06	541833	387374	578927	306896	274171	278827	455365	396497	242102	324202	37834.1	428383	435007	434175	574291	452444	631210	208820	326046	293992	359489	347966	298909	6.0375e+06	564673	442621	313368	327124	328591	346124
49.	2-(2-amino-3-methylbutanamido)-3-phenylpropanoic acid	C14H20N2O3	1.63	264.148	5.257	[M+H]+1	5.45415e+07	5.22046e+07	5.23945e+07	4.70915e+07	4.84929e+07	8.21779e+07	5.99553e+07	1.09491e+08	6.35195e+07	6.34329e+07	6.02953e+07	1.01507e+08	6.26682e+07	6.38011e+07	6.15163e+07	5.90329e+07	5.76302e+07	5.66572e+07	5.09335e+07	5.09278e+07	5.0803e+07	3.43269e+07	3.50555e+07	3.39179e+07	2.75689e+07	2.57332e+07	2.50501e+07	1.26584e+07	1.30712e+07	2.29736e+07	2.06149e+07	2.06311e+07	2.1643e+07	2.68621e+07	2.59219e+07	2.83145e+07	2.75596e+07	2.79275e+07	2.7608e+07	2.85093e+07
50.	2-[(1Z,11Z)-1,11-Octadecadien-1-yloxy]-3-[(9Z)-9-tetradecenoyloxy]propyl 2-(trimethylammonio)ethyl phosphate	C40H76NO7P	-2.09	713.534	22.407	[M+H]+1	552450	3.58879e+07	2.45102e+07	8.2889e+06	2.59054e+07	1.33545e+07	3.86465e+06	1.48674e+07	1.89933e+07	445437	6.21966e+07	2.52515e+07	463437	5.62851e+07	2.45101e+07	1.60793e+07	1.26509e+07	4.34104e+06	1.64878e+07	1.3481e+07	5.75133e+06	8.28018e+06	3.40486e+06	6.39703e+06	4.30101e+06	1.58971e+06	1.12421e+06	7.64712e+06	581378	594506	508931	543951	485232	405897	396527	2.32422e+07	1.75999e+07	6.48993e+06	3.82904e+06	8.04906e+06
51.	2-Amino-1,3,4-octadecanetriol	C18H39NO3	-0.86	317.293	13.807	[M+H]+1	6.3963e+08	5.25397e+08	6.68896e+08	6.60595e+08	6.3614e+08	6.29191e+08	6.6682e+08	6.95992e+08	6.83634e+08	6.94063e+08	7.06945e+08	6.25234e+08	7.31403e+08	6.42448e+08	6.82415e+08	5.8796e+08	6.72107e+08	6.28009e+08	7.06084e+08	6.13832e+08	6.20689e+08	6.41266e+08	6.59308e+08	6.32698e+08	5.38449e+08	6.12179e+08	6.60942e+08	6.61721e+08	5.97547e+08	5.71931e+08	6.13479e+08	6.07123e+08	6.15136e+08	3.64586e+08	3.44567e+08	3.6748e+08	3.55726e+08	3.74024e+08	3.85352e+08	3.58497e+08
52.	2-Amino-4-methylpyrimidine	C5H7N3	2.37	109.064	0.636	[M+H]+1	2.02061e+08	1.92238e+08	1.5837e+08	1.61747e+08	1.85345e+08	2.42919e+08	1.65982e+08	1.70252e+08	1.67656e+08	1.94751e+08	1.89976e+08	1.6066e+08	1.62542e+08	1.83658e+08	1.79884e+08	1.62998e+08	1.5417e+08	1.6593e+08	1.92013e+08	1.72585e+08	1.65711e+08	1.49968e+08	1.78684e+08	1.36487e+08	1.35666e+08	1.53846e+08	1.58106e+08	1.27393e+08	1.34502e+08	1.43332e+08	1.39617e+08	1.73763e+08	1.72872e+08	1.96813e+08	2.04346e+08	1.67776e+08	2.15772e+08	1.85329e+08	2.01237e+08	1.88057e+08
53.	2-Aminooctadec-4-yne-1,3-diol	C18H35NO2	0.94	297.267	15.572	[M+H]+1	3.97832e+07	3.89194e+07	4.20491e+07	4.08283e+07	3.89873e+07	3.93417e+07	3.53928e+07	3.51019e+07	3.71071e+07	4.22791e+07	4.36382e+07	3.99709e+07	4.08338e+07	3.71986e+07	3.8424e+07	3.83614e+07	3.45424e+07	3.93983e+07	4.06153e+07	4.24311e+07	4.07116e+07	3.53697e+07	3.19391e+07	3.92545e+07	3.76348e+07	3.74221e+07	3.92604e+07	3.50861e+07	3.71521e+07	3.47153e+07	4.3512e+07	3.46206e+07	3.77908e+07	6.86201e+06	2.02183e+07	2.17754e+07	2.35791e+07	2.20414e+07	2.0468e+07	2.34214e+07
54.	2-methylbutyrylcarnitine	C12H23NO4	1.34	245.163	4.128	[M+H]+1	4.55287e+08	2.69705e+08	2.35458e+08	2.31465e+08	3.44163e+08	2.3346e+08	2.31336e+08	2.31936e+08	2.46544e+08	2.8128e+08	2.53744e+08	2.75839e+08	2.55226e+08	2.46248e+08	2.61437e+08	2.3258e+08	2.60944e+08	2.38905e+08	2.36129e+08	2.41275e+08	2.36916e+08	2.44231e+08	2.83881e+08	2.55055e+08	2.26089e+08	3.31465e+08	2.41762e+08	1.61337e+08	2.19847e+08	1.64028e+08	1.83329e+08	1.7261e+08	2.6006e+08	1.48391e+08	1.47036e+08	1.50959e+08	1.51744e+08	1.4544e+08	1.49079e+08	1.63529e+08
55.	3, 5-Tetradecadiencarnitine	C21H37NO4	0.52	367.272	14.351	[M+H]+1	1.85799e+07	1.71606e+07	1.83612e+07	1.6427e+07	1.7961e+07	1.7178e+07	1.62198e+07	1.74661e+07	1.70073e+07	1.85996e+07	1.40078e+07	1.5763e+07	1.75087e+07	1.73104e+07	1.70949e+07	1.60411e+07	1.53522e+07	1.73817e+07	1.2712e+07	1.35851e+07	1.45097e+07	8.30134e+06	9.13631e+06	8.91858e+06	5.40635e+06	5.65608e+06	5.6565e+06	3.02972e+06	2.85003e+06	3.05501e+06	3.40627e+06	3.33412e+06	4.14549e+06	8.00679e+06	8.25212e+06	9.22505e+06	8.54513e+06	8.32256e+06	7.30269e+06	8.63957e+06
56.	3,6-Anhydro-1-O-palmitoylhexitol	C22H42O6	0.46	402.298	19.388	[M-H]-1	9.11602e+06	8.76499e+06	8.85227e+06	8.77931e+06	8.67736e+06	9.42197e+06	9.19958e+06	8.88995e+06	8.63036e+06	8.49773e+06	8.88026e+06	9.19878e+06	7.55304e+06	8.06822e+06	7.8675e+06	9.10797e+06	1.00058e+07	9.20028e+06	8.34402e+06	7.82267e+06	8.69539e+06	8.58684e+06	9.59074e+06	9.48971e+06	8.66078e+06	9.02804e+06	8.86549e+06	6.39622e+06	5.95774e+06	6.29966e+06	7.367e+06	7.06615e+06	7.5217e+06	6.58865e+06	7.00684e+06	6.37666e+06	6.28797e+06	6.36423e+06	6.62099e+06	6.2064e+06
57.	3-(2-methylpropyl)-octahydropyrrolo[1,2-a]pyrazine-1,4-dione	C11H18N2O2	1.15	210.137	7.444	[M+H]+1	1.51406e+07	1.68195e+07	1.63882e+07	1.49381e+07	1.47884e+07	1.85317e+07	1.75735e+07	1.7676e+07	1.19749e+07	1.64657e+07	1.46955e+07	1.38545e+07	2.13916e+07	1.39833e+07	2.32394e+07	1.39254e+07	1.29308e+07	1.46242e+07	1.53802e+07	1.49668e+07	1.53855e+07	9.01012e+06	7.78561e+06	8.95581e+06	5.31335e+06	5.25772e+06	5.58578e+06	3.96928e+06	3.77164e+06	4.30044e+06	3.80073e+06	3.97449e+06	3.89828e+06	6.34213e+06	6.77109e+06	9.08172e+06	9.13503e+06	7.00791e+06	7.16343e+06	8.88793e+06
58.	3-(4-Methyl-3-pentenyl)thiophene	C10H14S	3.98	166.082	0.908	[M+H]+1	1.35233e+07	1.16079e+07	6.85908e+07	1.25249e+07	1.22942e+07	1.62828e+07	1.41261e+07	1.19916e+07	1.3334e+07	1.45906e+07	1.76437e+07	1.40779e+07	1.00338e+07	8.86754e+06	1.43164e+07	7.50919e+07	8.15635e+07	1.23906e+07	1.25859e+07	8.86353e+06	1.53805e+07	5.98309e+07	1.29483e+07	1.1361e+07	5.32107e+07	1.33757e+07	1.33298e+07	8.84262e+06	1.17229e+07	4.22769e+07	1.07266e+07	1.39589e+07	1.12458e+07	1.00177e+07	9.813e+06	1.00118e+07	1.0844e+07	7.7343e+06	1.17721e+07	1.00667e+07
59.	3-[(12-Hydroxyoctadecanoyl)oxy]-4-(trimethylammonio)butanoate	C25H49NO5	0.07	443.361	17.03	[M+H-H2O]+1	1.98321e+08	1.80427e+08	2.11633e+08	1.65621e+08	1.82541e+08	1.84793e+08	2.02079e+08	1.39545e+08	2.01603e+08	1.536e+08	2.01119e+08	1.54253e+08	1.54752e+08	1.78725e+08	1.75897e+08	1.87144e+08	1.73284e+08	1.91969e+08	1.85162e+08	1.95641e+08	1.64894e+08	1.37463e+08	1.34346e+08	2.16948e+08	1.95481e+08	1.58232e+08	1.75805e+08	1.40706e+08	1.38003e+08	1.60849e+08	1.71179e+08	1.37428e+08	1.57835e+08	1.50324e+08	1.37207e+08	1.13691e+08	1.42939e+08	1.34161e+08	1.60195e+08	1.17233e+08
60.	3-[(3-Hydroxydecanoyl)oxy]-4-(trimethylammonio)butanoate	C17H33NO5	1.09	331.236	11.143	[M+H]+1	1.76512e+06	821810	2.4358e+06	2.36349e+06	2.54078e+06	2.56482e+06	2.47257e+06	2.65079e+06	2.47067e+06	2.51071e+06	2.49177e+06	2.06921e+06	2.67864e+06	2.7624e+06	2.75112e+06	2.96197e+06	3.0438e+06	3.12564e+06	4.09319e+06	4.02603e+06	3.58472e+06	5.56905e+06	5.59381e+06	5.21482e+06	7.65831e+06	7.78695e+06	7.63636e+06	9.42314e+06	8.4394e+06	8.82042e+06	9.43775e+06	9.43193e+06	9.26204e+06	3.18314e+06	3.49514e+06	3.45626e+06	3.41045e+06	3.53921e+06	3.60024e+06	3.38048e+06
61.	3-Hydroxy-3-[(3-methylbutanoyl)oxy]-4-(trimethylammonio)butanoate	C12H23NO5	0.73	261.158	1.273	[M+H]+1	7.7391e+07	7.4158e+07	7.87952e+07	8.15879e+07	8.71689e+07	8.14896e+07	8.45336e+07	8.25958e+07	8.14142e+07	8.54704e+07	8.6758e+07	8.20121e+07	8.53389e+07	8.71407e+07	8.2389e+07	8.23252e+07	8.30713e+07	7.72821e+07	7.79075e+07	7.52487e+07	7.64743e+07	6.30037e+07	6.51311e+07	6.92577e+07	5.3119e+07	5.05823e+07	5.02476e+07	3.04857e+07	3.53573e+07	3.46061e+07	3.50908e+07	2.99315e+07	3.35391e+07	4.09414e+07	4.73447e+07	4.49681e+07	4.57339e+07	4.40692e+07	4.80096e+07	5.0242e+07
62.	3-hydroxyhexadecanoylcarnitine	C23H45NO5	0.37	415.33	16.051	[M+H]+1	6.29877e+06	7.98759e+06	6.11992e+06	5.48363e+06	5.75338e+06	6.06056e+06	6.80936e+06	7.90856e+06	6.67696e+06	5.90977e+06	6.71884e+06	6.34007e+06	6.15121e+06	6.69953e+06	5.92444e+06	8.94697e+06	7.43964e+06	9.1642e+06	9.77533e+06	7.46006e+06	1.15137e+07	1.13348e+07	1.11015e+07	1.03804e+07	1.39183e+07	1.64123e+07	1.67646e+07	1.55543e+07	1.5484e+07	1.23513e+07	1.54337e+07	1.51362e+07	1.82215e+07	9.09378e+06	1.00496e+07	7.96523e+06	1.10117e+07	8.77949e+06	5.51623e+06	8.88616e+06
63.	3-hydroxyoctanoylcarnitine	C15H29NO5	1.17	303.205	7.358	[M+H]+1	8.81477e+06	8.92029e+06	7.97598e+06	9.27681e+06	7.7629e+06	9.42513e+06	1.07571e+07	1.00737e+07	1.04337e+07	1.08903e+07	8.34989e+06	1.21607e+07	9.67328e+06	1.06426e+07	1.16342e+07	1.01976e+07	1.11734e+07	1.11503e+07	1.49928e+07	1.40215e+07	1.51375e+07	1.5276e+07	1.53661e+07	1.61179e+07	2.01804e+07	2.00667e+07	2.16111e+07	2.03083e+07	1.97978e+07	1.98188e+07	2.28965e+07	2.25463e+07	2.04396e+07	8.87976e+06	8.47711e+06	9.54187e+06	9.77204e+06	8.84092e+06	9.5304e+06	9.41156e+06
64.	3-hydroxytetradecanoylcarnitine	C21H41NO5	0.5	387.299	14.815	[M+H]+1	1.67287e+06	59235.5	1.61658e+06	2.07601e+06	63257.1	49457.8	153913	73278.3	1.63258e+06	2.50765e+06	1.59132e+06	2.32136e+06	2.6649e+06	1.57896e+06	1.56454e+06	1.87142e+06	1.85118e+06	3.24246e+06	4.31628e+06	2.50792e+06	1.21575e+06	6.46316e+06	2.93424e+06	5.72062e+06	6.83518e+06	7.15236e+06	7.78095e+06	4.09354e+06	8.08251e+06	8.72001e+06	9.19065e+06	5.29301e+06	9.55241e+06	3.5608e+06	188330	3.59391e+06	3.41761e+06	3.22543e+06	3.40009e+06	1.53074e+06
65.	3-Methylsulfolene	C5H8O2S	0.38	132.025	0.886	[M+NH4]+1	3.56161e+08	3.37111e+08	3.272e+08	3.64028e+08	3.91932e+08	4.09123e+08	2.84053e+08	3.25113e+08	3.36236e+08	3.27119e+08	3.4924e+08	3.28514e+08	3.25753e+08	3.01426e+08	3.37221e+08	3.02597e+08	2.93657e+08	3.05166e+08	3.4592e+08	3.10437e+08	2.90038e+08	3.26043e+08	3.46538e+08	3.04599e+08	3.1751e+08	3.52574e+08	3.45233e+08	3.23695e+08	3.27467e+08	3.34866e+08	3.30415e+08	3.29759e+08	3.55272e+08	2.67042e+08	2.04611e+08	2.51465e+08	2.1427e+08	2.46385e+08	2.56388e+08	2.08578e+08
66.	3beta-hydroxy-4beta-methyl-5alpha-cholest-7-ene-4alpha-carboxylic acid	C29H48O3	-0.35	444.36	23.586	[M+H]+1	9.70778e+06	7.45941e+06	4.83016e+06	4.38208e+06	4.4013e+06	4.42331e+06	3.32062e+06	3.36601e+06	3.10024e+06	7.7261e+06	9.28295e+06	7.03996e+06	3.84656e+06	4.37363e+06	3.67364e+06	1.07253e+07	1.04147e+07	1.12879e+07	5.5612e+06	5.30653e+06	5.94322e+06	7.8449e+06	7.31505e+06	6.8569e+06	7.13094e+06	7.15961e+06	7.63909e+06	5.62771e+06	6.00626e+06	6.28109e+06	6.21878e+06	6.67476e+06	7.21555e+06	9.45375e+06	1.02509e+07	1.23129e+07	9.30124e+06	8.57349e+06	8.68235e+06	8.27918e+06
67.	4-Dodecylbenzenesulfonic acid	C18H30O3S	0.21	326.192	21.15	[M-H]-1	4.79224e+06	3.74438e+06	3.65753e+06	1.62227e+06	4.55036e+07	4.50245e+07	5.2102e+07	5.12206e+07	5.19886e+07	5.13391e+07	4.7898e+07	5.89813e+07	4.37648e+07	4.74313e+07	5.48257e+07	6.55566e+07	6.32349e+07	6.17302e+07	5.19442e+07	5.21141e+07	4.73845e+07	6.80263e+07	5.49784e+07	6.09237e+07	1.25324e+08	1.29509e+08	1.44315e+08	7.20922e+07	6.83298e+07	7.15895e+07	1.05296e+08	1.03414e+08	1.06654e+08	7.72148e+06	6.62939e+06	7.56096e+06	7.81159e+06	9.96839e+06	6.10765e+06	1.11949e+06
68.	4-Ethyl-2,6-dihydroxyphenyl hydrogen sulfate	C8H10O6S	-2.09	234.019	1.247	[M+H]+1	7.28036e+06	6.09292e+06	7.04057e+06	6.95024e+06	5.96161e+06	7.47907e+06	6.32778e+06	7.19631e+06	4.55776e+06	6.56432e+06	6.23883e+06	4.03513e+06	6.71363e+06	6.97083e+06	6.56784e+06	5.68825e+06	6.42737e+06	6.31751e+06	7.72449e+06	6.82676e+06	8.46399e+06	1.22487e+07	1.11088e+07	1.24657e+07	1.72123e+07	3.16227e+07	2.2976e+07	4.87103e+07	2.35775e+07	1.47434e+07	2.87069e+07	2.57024e+07	4.19462e+07	1.16328e+07	4.99805e+06	3.12019e+06	4.06308e+06	4.28096e+06	4.50371e+06	4.17284e+06
69.	4-Hydroxy-5-methylfuran-3(2H)-one	C5H6O3	2.04	114.032	1.57	[M+H]+1	5.27087e+07	1.09753e+08	8.19618e+07	8.32666e+07	9.57784e+07	4.8343e+07	5.94608e+07	1.07241e+08	5.77668e+07	8.56278e+07	7.32248e+07	9.36079e+07	6.12353e+07	6.31169e+07	7.66553e+07	1.74102e+08	1.05804e+08	1.018e+08	7.30532e+07	5.4221e+07	7.69011e+07	7.18405e+07	7.96363e+07	5.48555e+07	5.19577e+07	5.4881e+07	5.55296e+07	1.67202e+07	1.75719e+07	1.78573e+07	4.41091e+07	4.41216e+07	4.47602e+07	2.87122e+07	2.45217e+07	4.98257e+07	2.65669e+07	2.95036e+07	2.93857e+07	2.02602e+07
70.	4-Indolecarbaldehyde	C9H7NO	1.78	145.053	7.58	[M+H]+1	7.42188e+06	6.72607e+06	7.24479e+06	5.86756e+06	6.31083e+06	6.47817e+06	8.03479e+06	7.58852e+06	7.25233e+06	6.5531e+06	6.48838e+06	6.63842e+06	6.10437e+06	7.32893e+06	7.64544e+06	5.71101e+06	5.11609e+06	5.83809e+06	7.02626e+06	7.38468e+06	6.60081e+06	4.76764e+06	5.47613e+06	5.35603e+06	5.33096e+06	5.5818e+06	5.28081e+06	5.52222e+06	6.75472e+06	6.65267e+06	5.11575e+06	4.7607e+06	4.86223e+06	4.30309e+06	5.8471e+06	5.86512e+06	6.02866e+06	5.83486e+06	5.86629e+06	5.81773e+06
71.	4-Undecylbenzenesulfonic acid	C17H28O3S	0.6	312.176	19.962	[M-H]-1	3.73011e+07	3.47354e+07	2.95694e+07	3.17975e+07	3.2092e+07	3.25524e+07	3.57772e+07	3.40874e+07	3.66627e+07	3.44314e+07	4.1646e+07	3.61172e+07	3.5859e+07	3.8325e+07	3.95502e+07	4.75453e+07	4.62779e+07	4.56394e+07	3.70532e+07	3.35564e+07	3.50826e+07	3.25068e+07	3.95108e+07	4.21042e+07	7.98199e+07	8.32997e+07	8.14885e+07	4.29933e+07	4.27572e+07	4.87411e+07	7.27972e+07	7.46955e+07	7.76489e+07	1.17089e+07	2.95742e+06	3.19209e+06	2.7088e+06	3.22866e+06	3.15977e+06	4.50201e+06
72.	5-hydroxy-4-methoxy-5,6-dihydro-2H-pyran-2-one	C6H8O4	0.01	144.042	1.17	[M+H]+1	1.05322e+07	9.85852e+06	1.11779e+07	1.31047e+07	1.15603e+07	1.38178e+07	1.5689e+07	1.49855e+07	1.73294e+07	1.48318e+07	1.02845e+07	1.25984e+07	2.21616e+07	1.5189e+07	1.55662e+07	2.7577e+07	6.69364e+06	1.64823e+07	4.33943e+07	1.73281e+07	1.96705e+07	1.95516e+07	3.43333e+07	2.17713e+07	3.98781e+07	1.8531e+07	2.17696e+07	6.19955e+07	3.91258e+07	3.56065e+07	9.76565e+07	3.12127e+07	1.66357e+07	8.45916e+06	4.0697e+06	2.60029e+07	2.96089e+06	4.49542e+06	4.20347e+06	4.39186e+06
73.	5-sulfooxymethylfurfural	C6H6O6S	-2.35	205.988	0.342	[M+H-H2O]+1	6.1191e+06	1.21424e+07	1.15712e+07	1.18604e+07	1.34824e+07	1.24511e+07	1.35369e+07	1.47053e+07	7.75802e+06	6.86364e+06	7.59076e+06	7.94166e+06	6.98832e+06	7.01434e+06	1.17529e+07	6.65489e+06	1.37063e+07	1.22743e+07	7.3577e+06	6.97881e+06	7.3922e+06	8.55409e+06	8.55234e+06	9.57085e+06	8.89648e+06	8.09881e+06	9.57682e+06	8.37967e+06	7.53629e+06	7.43147e+06	8.04981e+06	1.37412e+07	8.84991e+06	7.51405e+06	6.67322e+06	4.31047e+06	4.12904e+07	5.49568e+07	6.44959e+06	5.44797e+06
74.	8-hydroxy-deoxyguanosine	C10H13N5O5	0.8	283.092	1.309	[M+H]+1	7.11522e+06	7.52607e+06	7.49312e+06	5.50648e+06	5.41314e+06	5.57904e+06	5.39622e+06	5.65028e+06	6.63548e+06	6.32078e+06	9.45636e+06	1.021e+07	6.42376e+06	6.66864e+06	1.04284e+07	1.1193e+07	1.08804e+07	1.06317e+07	1.39966e+07	1.24401e+07	1.22372e+07	1.55883e+07	1.53083e+07	1.47387e+07	1.3607e+07	2.22312e+07	1.6479e+07	1.18865e+07	2.20864e+07	2.46254e+07	2.82773e+07	2.06113e+07	2.57667e+07	1.12241e+07	1.08565e+07	7.91861e+06	1.1222e+07	6.72982e+06	1.1373e+07	1.22794e+07
75.	8Z,11Z,14Z-Eicosatrienoic acid	C20H34O2	0	306.256	20.009	[M-H]-1	3.65411e+08	4.30503e+08	3.03764e+08	2.52243e+08	2.21521e+08	2.10873e+08	3.09621e+08	2.13263e+08	2.37823e+08	3.16585e+08	3.03679e+08	3.24054e+08	2.33151e+08	2.80239e+08	2.95509e+08	2.80149e+08	3.30214e+08	2.51097e+08	2.48356e+08	3.09705e+08	2.43444e+08	3.25972e+08	3.58371e+08	3.42753e+08	3.22288e+08	3.3764e+08	3.72809e+08	3.31333e+08	3.3921e+08	3.33131e+08	3.97238e+08	4.04254e+08	3.62661e+08	2.21836e+08	1.86118e+08	2.24815e+08	1.97776e+08	2.07071e+08	1.91381e+08	1.70529e+08
76.	Acetanilide	C8H9NO	1.11	135.069	1.045	[M+H]+1	7.69513e+07	5.8016e+07	7.36234e+07	6.35181e+07	6.49011e+07	8.11644e+07	8.09682e+07	8.06451e+07	5.05366e+07	5.82752e+07	6.29644e+07	6.32579e+07	8.02351e+07	6.93289e+07	7.73124e+07	6.63e+07	5.10913e+07	6.70424e+07	4.60412e+07	3.82585e+07	5.82263e+07	3.52635e+07	3.51503e+07	2.89958e+07	2.43543e+07	2.25631e+07	2.37613e+07	1.27707e+07	1.10938e+07	1.07639e+07	7.81612e+06	9.85203e+06	8.10152e+06	3.99767e+07	3.12273e+07	3.11294e+07	3.03261e+07	2.99569e+07	4.28577e+07	4.30063e+07
77.	Acetophenone	C8H8O	1.54	120.058	1.009	[M+H]+1	2.51592e+07	2.59908e+07	2.6575e+07	2.67248e+07	2.72761e+07	2.95592e+07	1.94143e+07	1.91132e+07	2.10447e+07	2.27389e+07	2.3982e+07	2.23708e+07	3.42328e+07	3.36222e+07	3.63237e+07	6.2509e+07	6.00589e+07	6.17902e+07	1.27672e+08	1.16115e+08	1.12761e+08	2.48633e+08	2.54499e+08	2.39159e+08	3.10999e+08	3.15923e+08	2.97384e+08	3.29876e+08	3.09657e+08	3.1645e+08	3.4592e+08	3.45888e+08	3.46206e+08	1.12409e+08	1.05851e+08	1.0543e+08	1.06963e+08	1.11513e+08	1.16073e+08	1.2315e+08
78.	Acetyl-L-carnitine	C9H17NO4	-0.61	203.116	0.726	[M+H]+1	1.21571e+10	1.18682e+10	1.19653e+10	1.07493e+10	1.19874e+10	1.01975e+10	9.30784e+09	1.16173e+10	1.07713e+10	8.18375e+09	9.95977e+09	1.0145e+10	9.35381e+09	8.19065e+09	1.01583e+10	9.28427e+09	9.22161e+09	9.31137e+09	8.72941e+09	8.11221e+09	8.98021e+09	7.01016e+09	5.89728e+09	7.2951e+09	5.53104e+09	5.76298e+09	5.46196e+09	3.43772e+09	3.01241e+09	4.1753e+09	4.71124e+09	4.16154e+09	4.23033e+09	6.07119e+09	5.19059e+09	4.96625e+09	6.99435e+09	6.91316e+09	6.28766e+09	5.98565e+09
79.	Acetyl-β-methylcholine	C8H17NO2	1.04	159.126	0.717	[M+H]+1	8.01838e+08	8.45939e+08	9.73535e+08	8.37721e+08	8.69579e+08	6.86428e+08	7.16351e+08	9.30306e+08	7.07267e+08	5.95934e+08	5.32649e+08	7.00163e+08	6.02638e+08	7.51986e+08	5.8485e+08	6.96366e+08	1.01779e+09	7.11597e+08	5.20929e+08	4.45095e+08	5.00611e+08	3.68585e+08	3.86225e+08	4.07325e+08	2.11108e+08	2.18238e+08	2.47575e+08	2.60898e+07	3.9862e+07	4.10524e+07	3.83032e+07	3.06674e+07	3.60479e+07	4.43528e+08	4.17534e+08	5.20875e+08	4.5261e+08	4.13905e+08	4.16828e+08	5.25047e+08
80.	Acetylcholine	C7H15NO2	0.39	145.11	0.717	[M+H]+1	3.60186e+08	4.50347e+08	4.72388e+08	4.4257e+08	4.76268e+08	3.87372e+08	4.08327e+08	4.22664e+08	3.92821e+08	3.92688e+08	4.1791e+08	4.02074e+08	3.87091e+08	4.0884e+08	4.07604e+08	3.5327e+08	3.84906e+08	3.63919e+08	3.46074e+08	4.69383e+08	3.52761e+08	3.25407e+08	3.38623e+08	3.50009e+08	2.93804e+08	3.32271e+08	3.02446e+08	2.39041e+08	2.24332e+08	2.89557e+08	2.97408e+08	2.65367e+08	2.93761e+08	3.52277e+08	2.73543e+08	3.18821e+08	3.00956e+08	3.065e+08	3.04883e+08	3.57362e+08
81.	Adrenic acid	C22H36O2	-0.84	332.271	20.521	[M+Na]+1	1.47479e+08	1.63271e+08	1.12388e+08	1.02718e+08	9.01319e+07	8.26044e+07	9.3737e+07	1.06383e+08	1.08695e+08	1.0746e+08	1.27602e+08	1.19682e+08	1.07328e+08	1.42808e+08	1.19801e+08	1.58195e+08	1.54809e+08	1.45449e+08	1.97555e+08	1.70564e+08	1.89914e+08	2.78164e+08	2.85414e+08	2.9676e+08	3.83102e+08	3.87531e+08	4.5705e+08	3.78518e+08	4.06102e+08	3.88657e+08	4.57351e+08	4.60169e+08	4.47163e+08	1.66461e+08	1.60256e+08	1.86934e+08	1.90212e+08	1.70189e+08	1.36348e+08	1.69094e+08
82.	Ala-Tyr	C12H16N2O4	1.1	252.111	2.926	[M+H]+1	1.02088e+07	9.63516e+06	1.00209e+07	1.11031e+07	1.0733e+07	1.09506e+07	1.0753e+07	1.33069e+07	1.18402e+07	1.13183e+07	1.19809e+07	1.20581e+07	1.21616e+07	1.23917e+07	1.16909e+07	1.13308e+07	1.16337e+07	1.07141e+07	1.0923e+07	1.05091e+07	1.1152e+07	9.90493e+06	1.1782e+07	1.07101e+07	9.29517e+06	9.88756e+06	1.0346e+07	5.05498e+06	5.32302e+06	5.38013e+06	7.92108e+06	7.31161e+06	6.95686e+06	6.76554e+06	6.98166e+06	7.34396e+06	6.36654e+06	6.57212e+06	7.0968e+06	6.6645e+06
83.	Anserine	C10H16N4O3	0.46	240.122	0.679	[M+H]+1	5.23682e+08	5.28504e+08	5.53068e+08	4.93062e+08	5.457e+08	5.40118e+08	4.88185e+08	5.50039e+08	5.11175e+08	6.38173e+08	5.65151e+08	6.17916e+08	7.00446e+08	6.7541e+08	7.41048e+08	9.31696e+08	8.47138e+08	8.2351e+08	1.52893e+09	1.58515e+09	1.48952e+09	2.21897e+09	2.25567e+09	2.52129e+09	3.61814e+09	3.79191e+09	3.57351e+09	4.49223e+09	4.43365e+09	4.64039e+09	4.83076e+09	5.13543e+09	5.01052e+09	2.04642e+09	2.04689e+09	1.98474e+09	2.30619e+09	1.94849e+09	1.92067e+09	2.07417e+09
84.	Arabinosylhypoxanthine	C10H12N4O5	0.46	268.081	0.729	[M-H]-1	8.89879e+07	9.92304e+07	8.69249e+07	9.70097e+07	8.71083e+07	1.03089e+08	1.00487e+08	8.92543e+07	1.10333e+08	1.19596e+08	9.95415e+07	1.10231e+08	1.21233e+08	1.16041e+08	1.20843e+08	1.15569e+08	1.34219e+08	1.49337e+08	1.39934e+08	1.15869e+08	1.18871e+08	1.16664e+08	1.17841e+08	1.40664e+08	1.52824e+08	1.43744e+08	1.50059e+08	1.36392e+08	1.60027e+08	1.48039e+08	1.58762e+08	1.49314e+08	1.64499e+08	1.3017e+08	1.42418e+08	1.21181e+08	1.25358e+08	1.14446e+08	1.05756e+08	1.08645e+08
85.	Arachidonic acid	C20H32O2	0.1	304.24	19.464	[M-H]-1	2.45146e+08	2.21421e+08	2.07677e+08	2.25811e+08	2.08298e+08	2.03083e+08	2.22192e+08	2.06513e+08	2.36005e+08	2.58949e+08	2.56756e+08	2.54228e+08	2.3573e+08	2.53867e+08	2.49039e+08	2.88598e+08	2.89105e+08	2.63722e+08	3.4146e+08	3.26164e+08	3.15017e+08	3.58322e+08	3.92565e+08	3.63909e+08	3.87714e+08	3.64742e+08	3.80227e+08	4.25554e+08	3.98679e+08	4.01001e+08	5.03848e+08	4.72952e+08	4.40359e+08	2.33995e+08	2.34161e+08	2.49262e+08	2.33139e+08	2.38345e+08	2.36184e+08	2.50766e+08
86.	asp-leu	C10H18N2O5	1.75	246.122	2.496	[M+H]+1	3.24361e+07	3.54146e+07	3.66947e+07	4.90922e+07	5.26096e+07	5.11524e+07	3.85005e+07	4.75263e+07	3.85905e+07	4.06837e+07	3.94602e+07	3.82652e+07	3.71041e+07	3.77023e+07	3.68094e+07	3.53218e+07	3.53541e+07	3.43534e+07	3.57992e+07	3.45815e+07	8.18957e+07	3.90824e+07	4.09643e+07	4.51611e+07	4.29596e+07	4.12032e+07	4.27664e+07	1.01049e+08	6.48574e+07	4.24008e+07	9.41864e+07	4.90317e+07	9.70246e+07	2.61781e+07	2.61098e+07	2.45359e+07	2.51622e+07	2.61919e+07	2.15256e+07	2.75355e+07
87.	Azelaic acid	C9H16O4	-2.45	188.104	9.811	[M-H]-1	1.6233e+07	1.63227e+07	1.63002e+07	1.67114e+07	1.69515e+07	1.65516e+07	1.55818e+07	1.54143e+07	1.67277e+07	1.65366e+07	1.67751e+07	1.68923e+07	1.90681e+07	1.95173e+07	1.94449e+07	1.68093e+07	1.67232e+07	1.66429e+07	1.78226e+07	1.78013e+07	1.83785e+07	2.5301e+07	2.47481e+07	2.38299e+07	2.85591e+07	2.83208e+07	3.02436e+07	3.13925e+07	2.97717e+07	3.03444e+07	3.0539e+07	2.96337e+07	3.46981e+07	1.58137e+07	1.59195e+07	1.32818e+07	1.64302e+07	1.69722e+07	1.66942e+07	1.69836e+07
88.	Betaine	C5H11NO2	1.29	117.079	0.747	[M+H]+1	1.45016e+09	1.54939e+09	1.38145e+09	1.31945e+09	1.47709e+09	1.40556e+09	1.24123e+09	1.29634e+09	1.23582e+09	1.3418e+09	1.27754e+09	1.28921e+09	1.26922e+09	1.34431e+09	1.25968e+09	1.27019e+09	1.2402e+09	1.14261e+09	1.14955e+09	1.24704e+09	1.1188e+09	9.34267e+08	1.05057e+09	1.16194e+09	9.58859e+08	9.489e+08	9.04128e+08	7.28177e+08	6.85504e+08	7.48233e+08	8.57114e+08	7.56561e+08	7.48421e+08	1.02015e+09	9.50397e+08	9.67841e+08	9.76881e+08	9.42442e+08	9.4572e+08	1.0009e+09
89.	C12-Carnitine	C19H37NO4	0.19	343.272	14.473	[M+H]+1	3.63133e+07	3.47781e+07	3.41864e+07	3.47643e+07	3.55409e+07	3.38359e+07	3.78227e+07	3.53898e+07	3.16914e+07	3.54503e+07	3.26946e+07	1.16882e+08	3.17017e+07	3.42766e+07	3.49269e+07	3.20942e+07	3.09767e+07	3.11685e+07	2.58025e+07	2.6809e+07	2.78902e+07	1.82568e+07	1.8538e+07	1.8046e+07	1.49405e+07	1.39999e+07	1.37103e+07	7.11719e+06	6.54968e+06	6.59783e+06	8.28117e+06	7.95278e+06	8.19483e+06	1.76327e+07	2.04079e+07	1.76777e+07	1.87387e+07	2.00049e+07	1.97314e+07	1.83463e+07
90.	C18-Carnitine	C25H49NO4	-0.07	427.366	17.67	[M+H]+1	3.0063e+08	2.9511e+08	3.04583e+08	2.12704e+08	2.29888e+08	2.1798e+08	2.8085e+08	2.71614e+08	2.95447e+08	2.77209e+08	2.57761e+08	2.51082e+08	2.15354e+08	2.4105e+08	2.58711e+08	3.01313e+08	3.05038e+08	2.71845e+08	2.04309e+08	2.02456e+08	2.28673e+08	2.59298e+08	2.07952e+08	2.57307e+08	2.70838e+08	2.40023e+08	2.47138e+08	2.03605e+08	1.96564e+08	2.03783e+08	2.07262e+08	2.03312e+08	1.88668e+08	2.34536e+08	1.82763e+08	2.13755e+08	2.2412e+08	2.00071e+08	2.05791e+08	2.24115e+08
91.	C8-Carnitine	C15H29NO4	1.39	287.21	10.199	[M+H]+1	5.73107e+07	5.5307e+07	5.37425e+07	5.67498e+07	5.36838e+07	5.72594e+07	5.33313e+07	5.49969e+07	5.40236e+07	5.2028e+07	5.34883e+07	5.6274e+07	5.45822e+07	5.08853e+07	5.40653e+07	4.91643e+07	4.93614e+07	4.82229e+07	4.15947e+07	4.11661e+07	4.14214e+07	2.94826e+07	2.99962e+07	3.02156e+07	2.05266e+07	1.97298e+07	2.03055e+07	8.87303e+06	8.933e+06	9.27641e+06	1.1124e+07	9.67093e+06	1.00311e+07	2.65594e+07	2.82472e+07	2.80887e+07	2.8125e+07	2.83528e+07	2.8782e+07	2.93438e+07
92.	Carnosine	C9H14N4O3	-0.19	226.107	0.669	[M+H]+1	5.3628e+09	5.17255e+09	5.06768e+09	4.75219e+09	5.06296e+09	5.94019e+09	5.08338e+09	5.06457e+09	5.16675e+09	5.65198e+09	5.32952e+09	5.19016e+09	4.912e+09	5.06672e+09	5.22745e+09	5.46546e+09	4.99028e+09	5.23833e+09	5.9032e+09	5.27603e+09	5.52364e+09	4.40967e+09	5.29021e+09	4.89089e+09	4.65433e+09	4.63646e+09	5.06646e+09	4.223e+09	4.10458e+09	4.30091e+09	4.58429e+09	5.20399e+09	4.90102e+09	4.99149e+09	4.8913e+09	4.62233e+09	4.86688e+09	4.82171e+09	4.8694e+09	4.93536e+09
93.	Choline	C5H13NO	3.02	103.1	18.408	[M+H]+1	4.51124e+07	5.03691e+07	2.94209e+07	2.24164e+07	4.0442e+07	4.25431e+07	2.63463e+07	3.03125e+07	2.41531e+07	2.41883e+07	3.07841e+07	2.80767e+07	2.49837e+07	2.81853e+07	2.45508e+07	2.69832e+07	2.88374e+07	2.81978e+07	2.07085e+07	4.51338e+07	4.77132e+07	4.32145e+07	4.35855e+07	4.52744e+07	2.46421e+07	4.51242e+07	4.39118e+07	4.29377e+07	2.95684e+07	4.47093e+07	4.43316e+07	4.56384e+07	4.53716e+07	1.84589e+07	4.18628e+07	2.34186e+07	2.51071e+07	4.93076e+07	5.6053e+07	2.45953e+07
94.	cis-5-Tetradecenoylcarnitine	C21H39NO4	-0.97	369.288	17.904	[M+H]+1	6.69133e+07	5.63143e+07	5.33478e+07	4.76631e+07	4.70173e+07	4.8832e+07	4.40691e+07	4.80977e+07	4.26764e+07	3.65505e+07	3.71941e+07	3.95491e+07	4.20811e+07	3.84232e+07	4.66911e+07	3.44809e+07	3.09296e+07	3.5674e+07	3.65109e+07	3.54103e+07	3.69178e+07	3.24797e+07	3.39491e+07	3.61259e+07	3.64765e+07	3.40997e+07	3.8916e+07	3.55737e+07	3.89986e+07	3.4649e+07	3.7808e+07	3.62035e+07	3.45282e+07	1.90585e+07	4.2278e+07	4.32336e+07	4.31139e+07	4.28833e+07	3.70741e+07	3.8612e+07
95.	Creatine	C4H9N3O2	0.38	131.07	0.738	[M+H]+1	3.05465e+10	2.98092e+10	2.92128e+10	2.77601e+10	3.23224e+10	2.67267e+10	2.67715e+10	2.71444e+10	2.57322e+10	2.75997e+10	2.65592e+10	2.49634e+10	2.81747e+10	2.83428e+10	2.81193e+10	2.67683e+10	2.82788e+10	2.60999e+10	2.81347e+10	2.92947e+10	2.9083e+10	2.50535e+10	2.97084e+10	3.10262e+10	2.91702e+10	3.1859e+10	2.90072e+10	2.81275e+10	2.61748e+10	3.10513e+10	3.25466e+10	2.84944e+10	2.96326e+10	2.71925e+10	2.22176e+10	2.37224e+10	2.55394e+10	2.40184e+10	2.48636e+10	2.66386e+10
96.	Creatinine	C4H7N3O	1.68	113.059	0.724	[M+H]+1	5.07031e+09	5.3078e+09	5.33916e+09	4.63019e+09	5.52767e+09	4.289e+09	4.66195e+09	4.75763e+09	4.30489e+09	4.94857e+09	4.27377e+09	4.35443e+09	5.0449e+09	5.20486e+09	4.69315e+09	5.21924e+09	5.05196e+09	4.80488e+09	4.7139e+09	4.79212e+09	5.00727e+09	3.98963e+09	5.52927e+09	4.96691e+09	4.81766e+09	4.87856e+09	4.64501e+09	4.48193e+09	4.52402e+09	4.95935e+09	5.30609e+09	4.67246e+09	4.33945e+09	4.24671e+09	3.55454e+09	3.91352e+09	4.18567e+09	3.76711e+09	3.67993e+09	4.04697e+09
97.	D-(+)-Proline	C5H9NO2	1.16	115.063	0.757	[M+H]+1	1.31817e+08	1.36281e+08	1.47764e+08	1.31503e+08	1.573e+08	1.5607e+08	1.1341e+08	1.46396e+08	1.51874e+08	1.34097e+08	1.33324e+08	1.66884e+08	1.33361e+08	1.50199e+08	1.58129e+08	1.24828e+08	1.49059e+08	1.18363e+08	1.60465e+08	1.62319e+08	1.52219e+08	1.79016e+08	1.52185e+08	1.76831e+08	2.14777e+08	2.34449e+08	1.84644e+08	2.1479e+08	2.23702e+08	2.3852e+08	2.69383e+08	2.06136e+08	2.28497e+08	1.29788e+08	1.19108e+08	1.39831e+08	1.44143e+08	1.28744e+08	1.27905e+08	1.46092e+08
98.	D-Gluconic acid	C6H12O7	-2.75	196.058	0.773	[M-H]-1	1.21858e+07	1.11267e+07	1.1675e+07	1.20876e+07	1.18969e+07	1.3087e+07	1.23978e+07	1.16416e+07	1.19029e+07	1.14499e+07	1.15489e+07	1.30845e+07	1.30226e+07	1.34572e+07	1.2627e+07	1.26502e+07	1.40933e+07	1.36033e+07	1.52626e+07	1.48851e+07	1.55382e+07	1.51633e+07	1.58048e+07	1.55187e+07	1.78677e+07	1.71319e+07	1.73452e+07	1.65054e+07	1.62398e+07	1.67869e+07	2.06817e+07	2.08866e+07	2.07826e+07	1.27956e+07	1.2704e+07	1.17566e+07	1.25138e+07	1.38728e+07	1.24922e+07	1.13709e+07
99.	D-Glucose 6-phosphate	C6H13O9P	-0.3	260.03	0.804	[M-H]-1	3.40781e+08	3.40995e+08	3.34458e+08	3.58938e+08	3.34257e+08	4.13463e+08	4.36183e+08	3.98159e+08	4.47066e+08	3.51569e+08	3.27896e+08	3.23987e+08	3.55869e+08	3.39088e+08	3.31315e+08	3.28373e+08	2.89533e+08	3.36081e+08	3.36125e+08	3.17466e+08	3.33985e+08	2.05284e+08	2.16818e+08	2.0848e+08	1.2185e+08	1.25097e+08	1.23991e+08	6.16656e+07	6.16355e+07	5.40559e+07	6.81056e+07	6.772e+07	6.77354e+07	1.79244e+08	1.95753e+08	2.01765e+08	1.90545e+08	1.92486e+08	1.95921e+08	2.17026e+08
100.	D-PANTOTHENIC ACID	C9H17NO5	1.17	219.111	2.822	[M+H]+1	2.90373e+07	3.02422e+07	4.55258e+07	4.31073e+07	4.45852e+07	3.17719e+07	4.38476e+07	3.42159e+07	5.19747e+07	5.18074e+07	5.21835e+07	5.92043e+07	6.20971e+07	5.14328e+07	5.90375e+07	5.18536e+07	5.26051e+07	3.81331e+07	6.8816e+07	8.33423e+07	7.56581e+07	1.24707e+08	1.01304e+08	1.0462e+08	1.80183e+08	1.51634e+08	1.60826e+08	1.23151e+08	1.88028e+08	1.70669e+08	1.69537e+08	1.70312e+08	1.19307e+08	5.19284e+07	5.67407e+07	6.51639e+07	6.65793e+07	5.83479e+07	6.5411e+07	6.40532e+07
101.	D-Sphingosine	C18H37NO2	0.31	299.283	16.179	[M+H]+1	1.47946e+08	1.39321e+08	1.22743e+08	1.23505e+08	1.14763e+08	1.12549e+08	1.06176e+08	1.18838e+08	1.1693e+08	1.06844e+08	1.30169e+08	1.12981e+08	1.1076e+08	1.14091e+08	1.13227e+08	1.16002e+08	1.15538e+08	1.08093e+08	1.26889e+08	1.13679e+08	1.31309e+08	1.38384e+08	1.52247e+08	1.42544e+08	1.85172e+08	1.6711e+08	1.70916e+08	1.57671e+08	1.61569e+08	1.74691e+08	1.76336e+08	1.77849e+08	1.59399e+08	8.91714e+07	1.08915e+08	1.13173e+08	1.09458e+08	1.19067e+08	1.21732e+08	1.19944e+08
102.	Decanoylcarnitine	C17H33NO4	0.27	315.241	12.721	[M+H]+1	2.02626e+07	1.83e+07	1.80185e+07	1.87321e+07	2.10302e+07	1.75338e+07	1.87441e+07	1.78546e+07	1.78833e+07	1.76338e+07	1.99621e+07	2.0481e+07	1.65622e+07	1.73311e+07	1.74595e+07	1.68598e+07	1.59305e+07	1.61279e+07	1.35238e+07	1.41946e+07	1.49091e+07	9.54977e+06	9.21986e+06	9.13934e+06	6.44502e+06	6.73069e+06	6.01952e+06	3.58477e+06	3.4811e+06	3.43649e+06	4.36367e+06	4.46417e+06	4.79808e+06	8.4971e+06	9.68258e+06	9.24941e+06	1.69471e+07	9.96617e+06	9.82123e+06	9.18936e+06
103.	Decylubiquinone	C19H30O4	0.14	322.214	17.537	[M-H]-1	4.69643e+06	4.70886e+06	6.43032e+06	4.91118e+06	6.51847e+06	7.74681e+06	1.07142e+07	9.30332e+06	9.55177e+06	1.74788e+07	1.79948e+07	1.70967e+07	1.10735e+07	1.01772e+07	1.036e+07	1.71798e+07	1.41617e+07	1.83444e+07	9.82393e+06	1.09131e+07	8.68891e+06	8.45212e+06	1.06914e+07	1.06447e+07	5.44915e+06	4.75288e+06	5.21367e+06	1.13625e+06	1.18692e+06	1.12027e+06	881197	1.03343e+06	925945	4.9352e+06	6.78841e+06	6.89636e+06	8.49557e+06	8.45678e+06	6.96755e+06	7.26753e+06
104.	Dibenzylamine	C14H15N	0.42	197.121	7.075	[M+H]+1	4.20729e+08	4.21111e+08	4.55379e+08	3.61755e+08	3.56352e+08	3.68347e+08	4.31788e+08	4.05599e+08	4.11345e+08	2.98756e+08	3.08304e+08	3.07073e+08	4.24563e+08	4.26417e+08	4.1295e+08	4.45669e+08	4.3498e+08	4.18617e+08	3.24701e+08	3.26328e+08	3.03566e+08	4.11988e+08	4.06087e+08	3.95787e+08	4.4905e+08	4.56428e+08	4.49558e+08	5.07704e+08	5.13866e+08	5.14161e+08	4.26458e+08	4.61419e+08	4.49467e+08	3.15826e+07	2.36238e+08	2.90337e+08	2.83205e+08	3.11074e+08	2.90387e+08	2.92694e+08
105.	Dihydrothymine	C5H8N2O2	2.62	128.059	0.744	[M+H]+1	2.26273e+08	1.81081e+08	2.1637e+08	1.67642e+08	2.25437e+08	2.22735e+08	1.9925e+08	2.13478e+08	2.13017e+08	2.55841e+08	2.08348e+08	2.25625e+08	1.84773e+08	1.70729e+08	2.29305e+08	2.32642e+08	2.29118e+08	1.62615e+08	2.83815e+08	2.75841e+08	2.71427e+08	3.06047e+08	4.69516e+08	4.55738e+08	5.47783e+08	5.3616e+08	5.48288e+08	5.8505e+08	5.65948e+08	3.31027e+08	4.93356e+08	6.56937e+08	6.75002e+08	3.90377e+08	2.66892e+08	3.08451e+08	3.62972e+08	3.30849e+08	3.36884e+08	3.77186e+08
106.	DL-Alanine	C3H7NO2	4.02	89.048	0.752	[M+H]+1	2.72911e+08	3.51778e+08	2.90129e+08	2.68282e+08	3.71834e+08	3.54107e+08	2.64591e+08	2.7246e+08	3.39933e+08	3.28513e+08	3.6739e+08	3.33782e+08	3.28128e+08	3.57854e+08	3.46115e+08	3.23792e+08	3.54316e+08	3.61789e+08	3.71885e+08	3.04342e+08	3.07741e+08	3.43338e+08	3.76537e+08	4.23626e+08	3.9034e+08	4.12906e+08	3.76613e+08	3.60914e+08	3.19133e+08	3.70109e+08	3.92087e+08	3.08095e+08	4.08049e+08	2.96914e+08	2.38995e+08	2.77175e+08	2.64419e+08	2.42033e+08	2.82744e+08	2.9996e+08
107.	DL-Arginine	C6H14N4O2	0.65	174.112	0.705	[M+H]+1	1.8262e+08	1.43036e+08	1.69724e+08	1.70575e+08	1.45994e+08	1.80156e+08	1.66407e+08	1.48018e+08	1.76449e+08	1.55867e+08	1.81509e+08	1.66363e+08	1.66385e+08	1.76858e+08	1.65784e+08	1.49536e+08	1.15158e+08	1.48308e+08	1.54944e+08	1.6922e+08	1.47977e+08	1.24263e+08	1.28681e+08	1.37042e+08	1.15676e+08	1.19019e+08	1.23949e+08	1.06572e+08	8.891e+07	1.11339e+08	8.9101e+07	1.03865e+08	1.00502e+08	1.35521e+08	1.41603e+08	1.39624e+08	1.44295e+08	1.34412e+08	1.31834e+08	1.41994e+08
108.	DL-Carnitine	C7H15NO3	0.06	161.105	0.719	[M+H]+1	8.18609e+09	8.72059e+09	8.35365e+09	8.2775e+09	8.70213e+09	8.04889e+09	8.34106e+09	7.71494e+09	8.13461e+09	8.70792e+09	7.89858e+09	7.62611e+09	8.46553e+09	8.65501e+09	8.64641e+09	7.8752e+09	7.93744e+09	7.63995e+09	7.82438e+09	7.80187e+09	7.92839e+09	6.29832e+09	6.58648e+09	7.49772e+09	6.29893e+09	6.54602e+09	6.32306e+09	5.02676e+09	5.03116e+09	5.42663e+09	5.66825e+09	5.35946e+09	5.15799e+09	6.61118e+09	6.1793e+09	7.35016e+09	6.73537e+09	6.46336e+09	6.34059e+09	7.13843e+09
109.	DL-Glutamine	C5H10N2O3	-0.56	146.069	0.766	[M+H]+1	2.40556e+08	2.59665e+08	2.44551e+08	2.80856e+08	2.97034e+08	2.69282e+08	2.61779e+08	2.47469e+08	2.74684e+08	2.59058e+08	2.60913e+08	2.79989e+08	2.52221e+08	2.41985e+08	2.50464e+08	2.28249e+08	2.56296e+08	2.38441e+08	2.58355e+08	2.29976e+08	2.34791e+08	2.24499e+08	2.5577e+08	2.55562e+08	2.21128e+08	2.34445e+08	2.1208e+08	1.92382e+08	1.66322e+08	2.14307e+08	2.19242e+08	1.89709e+08	2.24226e+08	2.2182e+08	2.18791e+08	2.30133e+08	2.2402e+08	2.27794e+08	2.24676e+08	2.40808e+08
110.	DL-Lysine	C6H14N2O2	0.03	146.106	0.644	[M+H]+1	6.59183e+07	5.29747e+07	4.77289e+07	5.40935e+07	5.50199e+07	8.7701e+07	5.46481e+07	5.8956e+07	5.74305e+07	5.40827e+07	7.89843e+07	5.55506e+07	5.17513e+07	8.06326e+07	4.74417e+07	4.72427e+07	4.54123e+07	6.1658e+07	6.62111e+07	5.6414e+07	6.68246e+07	8.7602e+07	5.35664e+07	5.48152e+07	5.00201e+07	5.77813e+07	9.13561e+07	5.45478e+07	5.11998e+07	6.82269e+07	5.14781e+07	6.02616e+07	5.72387e+07	6.38878e+07	7.14963e+07	4.88459e+07	6.93177e+07	5.74377e+07	5.74833e+07	6.06695e+07
111.	DL-Tryptophan	C11H12N2O2	-1.74	204.09	3.416	[M+H]+1	1.21519e+07	1.11786e+07	9.43269e+06	1.32735e+07	9.93925e+06	1.42144e+07	1.30538e+07	1.13817e+07	1.13957e+07	1.1336e+07	1.1155e+07	1.09451e+07	1.30675e+07	1.14324e+07	1.21333e+07	1.03296e+07	9.8718e+06	1.131e+07	1.12876e+07	9.5664e+06	1.12549e+07	1.13991e+07	1.4005e+07	1.24449e+07	1.2937e+07	1.24587e+07	1.2472e+07	1.09721e+07	1.16695e+07	1.14056e+07	1.21626e+07	1.14096e+07	1.13095e+07	9.42349e+06	1.00692e+07	9.99354e+06	1.05357e+07	1.23597e+07	1.25385e+07	1.1786e+07
112.	Docosahexaenoyl PAF C-16	C46H82NO7P	-4.95	791.579	20.302	[M+H]+1	221853	154015	2.38006e+06	2.70419e+07	8.15283e+07	5.58686e+07	9.3213e+07	9.50492e+07	8.9723e+07	6.3341e+07	6.77158e+07	6.03364e+07	7.83569e+07	8.24741e+07	1.53646e+08	3.63032e+07	8.51351e+07	8.13105e+07	2.46964e+07	6.68071e+07	9.02114e+07	2.31227e+08	9.36389e+07	2.28804e+08	2.50305e+08	2.44258e+08	1.94937e+08	1.67224e+08	2.51645e+08	2.22712e+08	1.44016e+08	1.62817e+08	5.46485e+07	4.94252e+07	2.02239e+08	1.67229e+08	2.73688e+08	3.55784e+07	7.36481e+07	9.3628e+07
113.	Docosanamide	C22H45NO	-1.29	339.35	24.93	[M+Na]+1	3.64975e+07	3.56232e+07	3.09399e+07	2.22708e+07	2.07769e+07	2.39878e+07	2.69001e+07	2.46e+07	2.05207e+07	1.97045e+07	2.17889e+07	2.15223e+07	2.72705e+07	3.06493e+07	3.41798e+07	2.53204e+07	2.5424e+07	2.37988e+07	1.87772e+07	1.71245e+07	1.75669e+07	2.4667e+07	2.73346e+07	2.45279e+07	2.16543e+07	2.37443e+07	2.30322e+07	2.59954e+07	2.66274e+07	2.35024e+07	1.96889e+07	1.95466e+07	1.83103e+07	1.52618e+07	1.53303e+07	1.96053e+07	1.90822e+07	1.75994e+07	1.67637e+07	1.6698e+07
114.	Docosapentaenoic acid	C22H34O2	0.3	330.256	19.79	[M-H]-1	5.55376e+07	6.51642e+07	5.85395e+07	5.81274e+07	4.74778e+07	5.17509e+07	5.01909e+07	5.39975e+07	6.53402e+07	6.29392e+07	7.13708e+07	7.23498e+07	6.25543e+07	7.22276e+07	7.35157e+07	7.36314e+07	8.20785e+07	5.9993e+07	6.49129e+07	6.68413e+07	5.69595e+07	8.45929e+07	6.618e+07	7.03487e+07	7.20991e+07	8.46907e+07	7.71545e+07	6.18073e+07	8.35643e+07	6.18855e+07	7.09665e+07	7.40397e+07	7.64285e+07	4.12948e+07	4.08909e+07	4.50143e+07	4.54138e+07	4.39478e+07	4.0395e+07	4.42642e+07
115.	Docosatetraenoylethanolamide	C24H41NO2	-2.28	375.313	20.185	[M+Na]+1	2.38356e+07	2.08565e+07	2.23926e+07	1.13886e+07	1.32511e+07	1.16566e+07	2.20633e+07	1.86559e+07	1.71342e+07	1.91925e+07	1.94661e+07	1.9464e+07	1.44213e+07	1.94063e+07	1.76584e+07	9.67867e+06	9.79862e+06	1.11265e+07	1.21402e+07	1.11611e+07	1.19911e+07	2.66979e+07	2.53801e+07	2.51553e+07	2.65579e+07	2.78727e+07	2.776e+07	1.88646e+07	2.09902e+07	2.06386e+07	1.48905e+07	1.45832e+07	1.40798e+07	1.00402e+07	9.26672e+06	9.36176e+06	9.27127e+06	9.25473e+06	9.77595e+06	9.16573e+06
116.	Dodecylamine	C12H27N	0.92	185.215	14.148	[M+H]+1	2.04484e+07	2.09475e+07	2.18733e+07	1.86552e+07	2.06092e+07	1.82456e+07	1.80171e+07	2.02819e+07	1.85276e+07	2.31639e+07	2.75499e+07	2.11206e+07	2.57969e+07	2.42475e+07	2.52517e+07	2.09054e+07	2.14102e+07	2.24341e+07	2.03202e+07	2.20089e+07	2.24948e+07	2.54903e+07	2.12921e+07	2.20009e+07	2.31421e+07	2.28883e+07	2.23156e+07	2.12217e+07	1.93536e+07	2.10784e+07	2.29501e+07	2.24664e+07	2.27831e+07	1.15161e+07	1.13786e+07	1.22698e+07	1.25353e+07	1.17966e+07	1.26028e+07	1.26006e+07
117.	Erucamide	C22H43NO	-1.67	337.334	22.956	[M+H]+1	7.62141e+07	8.4315e+07	4.57507e+07	4.08556e+07	4.15999e+07	4.14668e+07	3.85338e+07	3.41572e+07	2.76787e+07	3.56923e+07	6.31974e+07	3.91531e+07	4.26694e+07	7.0745e+07	4.56792e+07	4.50446e+07	4.81945e+07	4.12858e+07	3.54708e+07	2.81737e+07	2.98164e+07	4.37454e+07	4.88589e+07	4.84395e+07	4.20331e+07	4.66806e+07	4.17369e+07	4.40391e+07	4.19475e+07	4.23117e+07	3.58075e+07	4.19942e+07	4.29397e+07	2.9299e+07	2.84929e+07	5.52472e+07	3.38016e+07	3.29131e+07	3.01106e+07	3.11922e+07
118.	Ethyl myristate	C16H32O2	-0.2	256.24	20.233	[M-H]-1	3.12853e+07	2.59623e+07	2.63558e+07	2.37923e+07	2.07575e+07	2.13714e+07	2.70302e+07	2.4148e+07	2.43442e+07	2.65468e+07	2.93108e+07	2.81192e+07	2.44399e+07	2.42683e+07	2.56714e+07	3.27183e+07	3.44839e+07	3.15888e+07	2.62426e+07	2.67217e+07	3.27442e+07	4.46278e+07	5.14891e+07	3.69808e+07	6.19628e+07	7.11413e+07	5.55578e+07	8.18629e+07	6.63264e+07	7.11172e+07	5.17098e+07	7.35584e+07	6.30012e+07	3.49601e+07	1.13759e+07	4.43005e+07	3.10112e+07	4.3012e+07	3.72916e+07	3.48703e+07
119.	Guanine	C5H5N5O	0.74	151.05	1.309	[M+H]+1	4.31639e+06	4.17211e+06	3.69038e+06	5.29386e+06	3.36333e+06	3.8273e+06	4.59522e+06	3.93838e+06	3.6248e+06	5.6682e+06	3.54218e+06	5.47716e+06	4.22895e+06	5.87415e+06	4.9079e+06	4.24814e+06	6.20774e+06	6.41964e+06	5.1688e+06	8.0355e+06	5.5704e+06	9.72019e+06	7.33245e+06	7.35332e+06	1.33177e+07	8.40197e+06	1.40578e+07	1.57123e+07	1.55352e+07	1.42093e+07	1.70964e+07	1.74349e+07	1.58948e+07	6.22993e+06	5.78005e+06	7.36064e+06	6.95079e+06	6.86205e+06	7.9209e+06	7.99592e+06
120.	Hex-2-ulose	C6H12O6	-2.91	180.063	0.692	[M-H]-1	8.34382e+06	9.19419e+06	1.09812e+07	1.45182e+07	1.05457e+07	1.12419e+07	7.2188e+06	1.38544e+07	9.99206e+06	1.00922e+07	9.85888e+06	8.60624e+06	1.08373e+07	9.51125e+06	9.00152e+06	1.12286e+07	1.10958e+07	1.06978e+07	9.52831e+06	1.22674e+07	1.02963e+07	9.80454e+06	1.67315e+07	1.51556e+07	1.13872e+07	9.20258e+06	1.3222e+07	1.14592e+07	1.08579e+07	1.47785e+07	1.91799e+07	1.42665e+07	1.26042e+07	1.18103e+07	1.04237e+07	9.74252e+06	8.85803e+06	8.37899e+06	9.54875e+06	9.193e+06
121.	Hexadecanamide	C16H33NO	0.21	255.256	13.816	[M+H]+1	2.36337e+08	6.01463e+07	5.81323e+07	6.35205e+07	6.58757e+07	6.9713e+07	5.919e+07	6.77157e+07	5.98492e+07	6.69673e+07	6.68357e+07	6.01782e+07	6.20672e+07	5.53704e+07	5.5902e+07	6.06812e+07	6.59822e+07	6.6517e+07	7.16144e+07	6.30265e+07	5.9196e+07	6.39882e+07	6.41819e+07	6.4492e+07	5.99228e+07	5.96778e+07	6.31647e+07	6.40049e+07	6.15483e+07	6.40894e+07	6.09541e+07	5.90375e+07	6.28528e+07	3.61534e+07	3.56286e+07	3.53062e+07	3.44149e+07	3.57902e+07	3.56369e+07	3.51004e+07
122.	Hexanoylcarnitine	C13H25NO4	1.13	259.179	6.304	[M+H]+1	3.73032e+08	3.59847e+08	3.68264e+08	3.69345e+08	4.10998e+08	3.55635e+08	3.17745e+08	3.74447e+08	3.26567e+08	3.86136e+08	3.87835e+08	4.42117e+08	3.74579e+08	3.80673e+08	3.80006e+08	3.142e+08	3.2313e+08	3.53531e+08	3.22993e+08	2.9198e+08	3.25944e+08	2.94869e+08	2.6387e+08	2.56782e+08	2.13733e+08	2.12365e+08	2.03898e+08	1.28765e+08	1.26997e+08	1.3269e+08	1.40635e+08	1.47459e+08	1.34201e+08	2.09483e+08	1.90267e+08	2.04383e+08	2.03585e+08	1.99836e+08	2.05893e+08	3.06988e+08
123.	Hydroxyhexanoycarnitine	C13H25NO5	1.79	275.174	2.956	[M+H]+1	3.34382e+07	3.23776e+07	1.77539e+07	3.2948e+07	3.69256e+07	1.92673e+07	1.58576e+07	4.09841e+07	4.00103e+07	3.38985e+07	3.66338e+07	5.02167e+07	3.67468e+07	2.21153e+07	4.33329e+07	1.90404e+07	1.87709e+07	3.22807e+07	2.28261e+07	3.27996e+07	4.20253e+07	3.98825e+07	2.31233e+07	2.55223e+07	2.451e+07	4.40271e+07	3.92313e+07	2.95405e+07	2.81106e+07	2.13337e+07	4.11518e+07	4.15734e+07	4.5977e+07	1.00457e+07	1.21774e+07	1.23786e+07	1.19383e+07	1.16968e+07	1.29711e+07	1.11107e+07
124.	Hypoxanthine	C5H4N4O	-0.24	136.038	0.928	[M+H]+1	4.51432e+09	4.66302e+09	4.68454e+09	4.89096e+09	5.0202e+09	4.82279e+09	4.23341e+09	4.18478e+09	4.51951e+09	4.46781e+09	3.80492e+09	4.99692e+09	4.74261e+09	4.6276e+09	4.80122e+09	4.38928e+09	4.4754e+09	4.28586e+09	4.5219e+09	4.24589e+09	4.51493e+09	3.79058e+09	4.42089e+09	3.91406e+09	3.55599e+09	3.5837e+09	3.61552e+09	3.09401e+09	3.02368e+09	3.07262e+09	3.28915e+09	3.16318e+09	3.24608e+09	3.1483e+09	3.29649e+09	3.43937e+09	3.39287e+09	3.42969e+09	3.76424e+09	3.65707e+09
125.	Inosine	C10H12N4O5	0.66	268.081	1.31	[M+H]+1	8.35129e+08	8.35555e+08	8.45657e+08	9.48257e+08	9.67692e+08	1.01987e+09	9.56589e+08	8.94999e+08	9.31291e+08	9.5384e+08	1.00685e+09	8.2279e+08	9.84798e+08	9.62492e+08	9.96964e+08	9.84562e+08	9.92914e+08	9.6082e+08	1.04518e+09	1.04428e+09	1.00684e+09	1.04373e+09	1.07567e+09	8.7639e+08	1.13709e+09	1.24634e+09	1.16708e+09	1.07709e+09	1.07238e+09	8.96989e+08	1.2241e+09	1.18664e+09	1.2247e+09	7.72527e+08	8.01394e+08	8.17244e+08	8.45088e+08	6.74936e+08	8.14289e+08	8.70102e+08
126.	Inosine-5'-monophosphate (IMP)	C10H13N4O8P	-0.29	348.047	0.917	[M+H]+1	2.53003e+08	2.5486e+08	2.79079e+08	2.99485e+08	2.83717e+08	3.36234e+08	3.44318e+08	3.3122e+08	3.47176e+08	3.17377e+08	3.31497e+08	3.03551e+08	3.14694e+08	3.07476e+08	3.08694e+08	3.05448e+08	3.15873e+08	3.253e+08	3.88494e+08	3.73685e+08	3.72288e+08	3.71099e+08	3.67559e+08	3.68229e+08	4.07406e+08	4.02073e+08	3.97272e+08	3.86246e+08	3.51407e+08	3.49756e+08	4.25683e+08	4.47952e+08	4.22167e+08	2.28544e+08	2.92437e+08	2.84126e+08	3.00222e+08	2.91094e+08	2.59578e+08	3.23268e+08
127.	Isoleucine	C6H13NO2	0.6	131.095	0.964	[M+H]+1	9.08472e+08	9.3983e+08	6.23339e+08	1.01795e+09	9.73917e+08	1.25437e+09	1.05712e+09	8.26023e+08	1.07389e+09	9.85374e+08	1.13546e+09	8.48306e+08	2.06445e+09	3.19611e+08	1.12263e+09	1.10921e+09	1.28426e+09	1.10294e+09	1.19428e+09	1.17591e+09	1.1056e+09	1.14833e+09	1.20989e+09	1.02689e+09	9.46883e+08	1.21161e+09	1.02406e+09	9.61527e+08	9.5602e+08	1.53669e+09	1.01705e+09	1.15641e+09	9.40484e+08	5.94865e+08	7.43872e+08	1.75171e+08	6.28262e+08	7.21818e+08	6.64434e+08	7.63437e+08
128.	Isopropyl beta-D-galactopyranoside	C9H18O6	1.47	222.111	4.267	[M+Na]+1	8.87846e+07	9.31106e+07	1.37887e+08	1.02821e+08	1.62159e+08	1.06201e+08	1.15528e+08	1.09955e+08	1.07953e+08	1.71612e+08	1.74788e+08	1.13785e+08	1.432e+08	8.63707e+07	1.33365e+08	1.13707e+08	1.05326e+08	1.16008e+08	9.68791e+07	1.05425e+08	1.02963e+08	1.54526e+08	1.19955e+08	1.64214e+08	1.94341e+08	1.9876e+08	1.36872e+08	1.49156e+08	1.72458e+08	1.02917e+08	9.05408e+07	9.13704e+07	1.43787e+08	5.93504e+07	6.42602e+07	8.58197e+07	6.14689e+07	8.3938e+07	8.97203e+07	9.38367e+07
129.	L-(-)-Methionine	C5H11NO2S	0.54	149.051	0.877	[M+H]+1	2.66346e+08	2.84057e+08	2.57776e+08	2.88602e+08	3.16742e+08	3.27882e+08	2.36213e+08	2.55632e+08	2.84593e+08	2.58591e+08	2.78873e+08	2.69765e+08	2.70804e+08	2.62083e+08	2.69e+08	2.50672e+08	2.38745e+08	2.5038e+08	2.72773e+08	2.75317e+08	2.31137e+08	2.62816e+08	2.73021e+08	2.49766e+08	2.53221e+08	2.90142e+08	2.73581e+08	2.6997e+08	2.59788e+08	2.71883e+08	2.88868e+08	2.743e+08	2.80942e+08	2.12032e+08	1.63789e+08	2.05905e+08	1.73021e+08	2.02741e+08	2.12783e+08	1.63675e+08
130.	L-alpha-Glycerylphosphorylcholine	C8H20NO6P	0.53	257.103	0.791	[M+H]+1	3.04198e+07	3.02842e+07	2.74514e+07	3.08934e+07	2.98347e+07	3.14759e+07	2.90124e+07	2.96146e+07	3.37712e+07	3.61587e+07	3.82123e+07	3.44031e+07	5.12025e+07	5.02543e+07	4.97804e+07	6.58843e+07	6.61155e+07	6.18828e+07	1.3637e+08	1.29227e+08	1.27025e+08	2.25759e+08	2.70919e+08	2.44085e+08	3.73015e+08	3.41993e+08	3.55017e+08	4.68752e+08	4.68193e+08	4.71369e+08	5.17032e+08	4.77488e+08	4.81298e+08	1.94462e+08	1.7129e+08	1.84787e+08	1.69779e+08	1.69068e+08	1.8215e+08	1.82652e+08
131.	L-gamma-Glutamyl-L-leucine	C11H20N2O5	0.33	260.137	2.423	[M+H]+1	1.14839e+07	1.22237e+07	1.6051e+07	1.31871e+07	1.42632e+07	1.39493e+07	1.35237e+07	1.28379e+07	1.81505e+07	1.7922e+07	2.95329e+07	1.31832e+07	1.2628e+07	1.88786e+07	1.37067e+07	1.18025e+07	1.32825e+07	1.73069e+07	1.22528e+07	1.15687e+07	1.18677e+07	2.58517e+07	1.41513e+07	1.71645e+07	1.11654e+07	1.61507e+07	1.40713e+07	8.98019e+06	8.1942e+06	7.13662e+06	9.43464e+06	8.4604e+06	7.37343e+06	7.78322e+06	9.47115e+06	7.28904e+06	8.70753e+06	8.42508e+06	9.76688e+06	8.4885e+06
132.	L-Glutathione (reduced)	C10H17N3O6S	-0.23	307.084	0.892	[M+H]+1	3.9198e+08	3.85938e+08	3.83511e+08	4.66862e+08	4.35495e+08	4.31657e+08	4.68641e+08	4.49879e+08	4.38612e+08	4.10848e+08	4.20607e+08	4.14657e+08	4.32652e+08	4.47437e+08	4.23782e+08	4.10098e+08	4.30469e+08	4.03323e+08	4.79996e+08	4.89689e+08	4.71154e+08	4.65682e+08	5.45742e+08	5.19662e+08	5.32813e+08	4.98659e+08	5.00231e+08	4.21176e+08	4.05137e+08	3.7984e+08	4.7743e+08	5.26379e+08	5.30256e+08	3.25397e+08	3.16709e+08	2.81945e+08	3.24547e+08	3.92989e+08	3.16049e+08	3.01745e+08
133.	L-Histidine	C6H9N3O2	0.82	155.07	0.636	[M+H]+1	4.47212e+08	4.07051e+08	3.65058e+08	3.80893e+08	4.03222e+08	4.83614e+08	4.15565e+08	4.07837e+08	4.4424e+08	4.91612e+08	4.353e+08	4.38895e+08	3.90729e+08	4.35565e+08	4.19455e+08	4.98945e+08	4.30665e+08	4.14977e+08	4.5518e+08	4.21954e+08	4.03546e+08	3.55318e+08	3.64177e+08	3.4653e+08	3.45042e+08	3.80012e+08	3.80716e+08	3.54668e+08	3.2756e+08	3.72154e+08	3.65078e+08	4.70072e+08	3.90064e+08	3.79253e+08	4.19288e+08	3.41402e+08	4.13923e+08	3.96903e+08	4.29386e+08	4.01483e+08
134.	L-Norleucine	C6H13NO2	0.53	131.095	1.18	[M+H]+1	1.90708e+09	1.91802e+09	1.94673e+09	2.31947e+09	2.33595e+09	2.10631e+09	2.13724e+09	2.16714e+09	2.25599e+09	1.97469e+09	2.09111e+09	2.45555e+09	2.06445e+09	2.20244e+09	2.12732e+09	3.03938e+09	1.92752e+09	2.08457e+09	1.93513e+09	2.02997e+09	2.36075e+09	2.05723e+09	2.67507e+09	2.19699e+09	2.27263e+09	2.06976e+09	2.04221e+09	1.91861e+09	1.94357e+09	2.61164e+09	1.8815e+09	1.73368e+09	2.14429e+09	1.36493e+09	1.33893e+09	1.26099e+09	1.4148e+09	1.40546e+09	1.44957e+09	1.33314e+09
135.	L-Phenylalanine	C9H11NO2	0.72	165.079	1.867	[M+H]+1	1.13967e+09	1.02544e+09	1.29084e+09	1.3056e+09	2.88431e+09	2.63631e+09	1.28562e+09	2.04291e+09	1.13891e+09	2.19626e+09	2.39855e+09	1.13717e+09	1.1991e+09	2.17148e+09	2.46974e+09	2.11717e+09	2.45064e+09	1.06532e+09	1.10155e+09	1.34682e+09	1.15004e+09	2.8552e+09	2.89522e+09	2.72727e+09	1.19041e+09	1.19081e+09	1.26178e+09	2.41962e+09	1.02808e+09	9.23101e+08	1.09244e+09	2.14525e+09	1.19336e+09	1.68694e+09	8.25085e+08	1.41554e+09	1.42227e+09	1.49493e+09	1.51304e+09	1.65631e+09
136.	L-Pyroglutamic acid	C5H7NO3	1.2	129.043	0.987	[M+H]+1	1.01253e+09	1.1351e+09	1.01322e+09	9.54481e+08	9.65555e+08	1.05143e+09	1.04594e+09	9.16776e+08	1.06873e+09	1.0027e+09	1.08584e+09	1.03835e+09	1.11939e+09	1.04897e+09	1.16015e+09	1.05006e+09	1.0713e+09	1.0565e+09	1.03562e+09	1.02277e+09	1.04002e+09	8.81289e+08	8.84821e+08	8.36021e+08	8.71216e+08	8.53274e+08	7.91384e+08	7.66738e+08	7.23097e+08	7.50287e+08	7.91449e+08	7.60766e+08	7.81863e+08	6.8981e+08	7.76846e+08	7.472e+08	6.73574e+08	6.77056e+08	6.75689e+08	6.86485e+08
137.	L-Tyrosine	C9H11NO3	1.29	181.074	1.043	[M+H]+1	3.63705e+08	3.80805e+08	3.61182e+08	3.26922e+08	2.78483e+08	4.23462e+08	4.06267e+08	3.85903e+08	4.07679e+08	3.75315e+08	3.83027e+08	3.81285e+08	3.90675e+08	3.62663e+08	3.8793e+08	3.51559e+08	3.36446e+08	3.40311e+08	2.89752e+08	2.75042e+08	2.81049e+08	1.83772e+08	1.83357e+08	1.4598e+08	1.12033e+08	1.26985e+08	1.17205e+08	5.02089e+07	5.18968e+07	5.0774e+07	3.89703e+07	4.92078e+07	4.88263e+07	1.51891e+08	1.96241e+08	1.43048e+08	1.48765e+08	1.52855e+08	1.52681e+08	1.976e+08
138.	L-α-PALMITIN	C19H38O4	-1.36	330.277	19.399	[M+Na]+1	3.80887e+09	3.90478e+09	3.18275e+09	3.45982e+09	3.54284e+09	2.92912e+09	3.02658e+09	3.5483e+09	2.81197e+09	2.9189e+09	3.44747e+09	3.24173e+09	3.06408e+09	3.64134e+09	3.8889e+09	4.0433e+09	3.03938e+09	3.48213e+09	3.66616e+09	3.54103e+09	2.73218e+09	3.24128e+09	3.84201e+09	3.0993e+09	3.40308e+09	3.74093e+09	3.43478e+09	3.40057e+09	2.84185e+09	3.55522e+09	3.67673e+09	4.10917e+09	3.7904e+09	2.23678e+09	2.58596e+09	2.43865e+09	2.48939e+09	2.4795e+09	2.39298e+09	2.53856e+09
139.	Lauramide	C12H25NO	0.92	199.194	8.771	[M+H]+1	1.30687e+07	1.16511e+07	1.21238e+07	1.38619e+07	1.50364e+07	1.38445e+07	1.2204e+07	1.21481e+07	1.2722e+07	1.55355e+07	1.47018e+07	1.40149e+07	1.31296e+07	1.22667e+07	1.19406e+07	1.31075e+07	1.30482e+07	7.10241e+06	1.28202e+07	1.32108e+07	1.3481e+07	1.46272e+07	1.34818e+07	1.41012e+07	1.39646e+07	1.34595e+07	1.36766e+07	1.2839e+07	1.31186e+07	1.22839e+07	1.35353e+07	1.2838e+07	1.19337e+07	6.52861e+06	6.10484e+06	6.4718e+06	6.46954e+06	6.93355e+06	6.43496e+06	6.48343e+06
140.	Leu-Leu	C12H24N2O3	1.57	244.179	5.737	[M+H]+1	3.99724e+07	3.91739e+07	3.93808e+07	3.56345e+07	3.49488e+07	3.54727e+07	5.00381e+07	4.87842e+07	5.09326e+07	4.99355e+07	5.0258e+07	5.07291e+07	5.82112e+07	5.6693e+07	5.78713e+07	5.56177e+07	6.10775e+07	6.02594e+07	7.52064e+07	7.38913e+07	7.45963e+07	6.03408e+07	6.1037e+07	1.00635e+08	7.14469e+07	7.14054e+07	6.68077e+07	5.19467e+07	5.52214e+07	5.14328e+07	6.44267e+07	6.41856e+07	6.41235e+07	3.58626e+07	3.39734e+07	3.43467e+07	3.45847e+07	3.5247e+07	3.6554e+07	3.64058e+07
141.	Leu-Val	C11H22N2O3	1.01	230.163	4.078	[M+H]+1	8.75098e+07	1.38125e+08	1.21241e+08	8.51674e+07	8.8724e+07	1.01391e+08	1.19637e+08	1.02306e+08	1.03387e+08	9.14907e+07	1.60008e+08	1.0096e+08	1.49778e+08	1.02426e+08	1.07353e+08	1.32588e+08	9.89084e+07	9.98981e+07	9.78284e+07	9.83587e+07	1.41279e+08	1.3676e+08	1.31539e+08	9.25643e+07	1.26727e+08	1.1189e+08	1.17234e+08	7.42788e+07	8.24704e+07	7.01497e+07	8.2254e+07	1.11652e+08	1.02352e+08	5.63721e+07	7.27103e+07	5.56654e+07	5.31686e+07	6.98671e+07	7.4132e+07	5.63348e+07
142.	Leucylasparagine	C10H19N3O4	0.35	245.138	1.987	[M+H]+1	1.07999e+07	1.01923e+07	9.42726e+06	1.13566e+07	1.56405e+07	1.80722e+07	1.07204e+07	1.15885e+07	1.10485e+07	1.09226e+07	1.09667e+07	1.02363e+07	1.24065e+07	1.10633e+07	1.15959e+07	1.03541e+07	9.96733e+06	8.44477e+06	9.27429e+06	9.03244e+06	9.98201e+06	8.59681e+06	9.21927e+06	8.98941e+06	8.15325e+06	7.64669e+06	7.30136e+06	3.45896e+06	4.56527e+06	4.11503e+06	4.51248e+06	4.37436e+06	4.42746e+06	5.4144e+06	5.71603e+06	4.289e+06	3.4562e+06	5.11131e+06	5.65156e+06	6.01994e+06
143.	Linoleamide	C18H33NO	0.56	279.256	15.564	[M+H]+1	3.61284e+06	3.54782e+06	4.11222e+06	5.29696e+06	4.42402e+06	4.57553e+06	3.56284e+06	3.50338e+06	3.79866e+06	3.76939e+06	1.67856e+06	4.21362e+06	5.20955e+06	3.79495e+06	3.67956e+06	4.10079e+06	3.58369e+06	4.21894e+06	4.02289e+06	2.61372e+06	4.2013e+06	3.13193e+06	3.12593e+06	4.09951e+06	3.04533e+06	3.58949e+06	1.14146e+06	2.71533e+06	4.67847e+06	3.14216e+06	4.26002e+06	3.42673e+06	4.04933e+06	1.53154e+06	1.85503e+06	2.41614e+06	1.56666e+06	1.39606e+06	1.95912e+06	1.51446e+06
144.	Linoleic acid	C18H32O2	-1.2	280.24	19.555	[M+Na]+1	1.61565e+09	1.65705e+09	1.3295e+09	9.77392e+08	1.03857e+09	1.13059e+09	1.0169e+09	1.03393e+09	1.10749e+09	1.40658e+09	1.25403e+09	1.28947e+09	1.01321e+09	1.44265e+09	1.33238e+09	1.38693e+09	1.50324e+09	1.51399e+09	1.91855e+09	1.65759e+09	1.9964e+09	2.35314e+09	2.79883e+09	2.82664e+09	2.53133e+09	2.94712e+09	2.81653e+09	2.37137e+09	3.14393e+09	2.8409e+09	3.05689e+09	3.14288e+09	3.49352e+09	1.13061e+09	1.23118e+09	1.28615e+09	1.19246e+09	1.20468e+09	1.35561e+09	1.32952e+09
145.	LSD-d3	C20H22[2]H3N3O	2.37	326.219	20.434	[M+H]+1	2.74881e+08	2.82939e+08	2.66271e+08	1.90344e+08	2.06389e+08	1.91811e+08	2.35816e+08	2.34147e+08	2.28247e+08	2.21815e+08	2.74224e+08	2.66409e+08	2.02261e+08	2.45644e+08	2.48506e+08	2.1291e+08	2.39331e+08	2.36619e+08	2.47978e+08	2.69412e+08	2.40045e+08	2.49023e+08	2.95313e+08	2.69625e+08	2.39496e+08	2.70886e+08	3.08004e+08	2.72875e+08	2.64476e+08	2.90256e+08	2.70936e+08	2.86285e+08	2.81929e+08	1.53193e+08	1.96248e+08	2.36807e+08	1.86465e+08	1.69591e+08	1.95916e+08	2.04469e+08
146.	LysoPC(18:3(9Z,12Z,15Z))	C26H48NO7P	-0.68	517.316	17.554	[M+Na]+1	3.04418e+08	2.26687e+08	2.53646e+08	2.16226e+08	2.1767e+08	2.2544e+08	2.22738e+08	2.32491e+08	2.42926e+08	2.20008e+08	2.50582e+08	2.25123e+08	2.04124e+08	1.90015e+08	1.9489e+08	1.83271e+08	2.03105e+08	1.89647e+08	1.68921e+08	1.38167e+08	1.4913e+08	1.50536e+08	1.15775e+08	1.091e+08	8.04e+07	8.08213e+07	8.23416e+07	2.69231e+07	2.59818e+07	2.43992e+07	2.47327e+07	2.74354e+07	2.49832e+07	1.70537e+08	1.23385e+08	1.18763e+08	1.2684e+08	1.0929e+08	1.31678e+08	1.30489e+08
147.	LysoPC(22:4(7Z,10Z,13Z,16Z))	C30H54NO7P	-0.3	571.364	18.939	[M+H]+1	7.57527e+07	1.85864e+08	1.19991e+08	1.02097e+08	9.28211e+07	8.56175e+07	7.99823e+07	7.31652e+07	7.6005e+07	7.02979e+07	9.85864e+07	7.86809e+07	4.2426e+07	8.89943e+07	7.36736e+07	1.09565e+08	6.61329e+07	8.73926e+07	9.36659e+07	8.72568e+07	8.45436e+07	9.93197e+07	1.04972e+08	1.20173e+08	1.45741e+08	1.17969e+08	1.34415e+08	1.51132e+08	1.34205e+08	1.42584e+08	1.50074e+08	1.46857e+08	1.99606e+08	9.75827e+07	5.69597e+07	9.76591e+07	8.3375e+07	8.75842e+07	7.71246e+07	6.9774e+07
148.	LysoPC(22:5(7Z,10Z,13Z,16Z,19Z))	C30H52NO7P	-0.78	569.348	18.641	[M+Na]+1	1.41271e+08	2.00314e+08	1.13779e+08	1.05013e+08	8.92746e+07	1.03122e+08	1.20726e+08	1.5927e+08	1.20837e+08	1.04677e+08	2.17848e+08	1.70023e+08	8.9706e+07	1.29476e+08	1.29477e+08	1.59404e+08	1.55496e+08	1.53799e+08	1.16509e+08	1.31541e+08	1.07441e+08	9.52163e+07	1.0344e+08	1.03981e+08	9.59912e+07	9.20796e+07	1.03275e+08	6.5975e+07	4.95402e+07	7.37786e+07	7.12404e+07	7.66166e+07	8.60365e+07	1.39607e+08	6.28058e+07	7.15089e+07	7.8561e+07	7.72182e+07	7.07415e+07	8.20548e+07
149.	LysoPC(P-18:0)	C26H54NO6P	0.02	507.369	20.807	[M+H]+1	9.89273e+06	2.18722e+07	2.71299e+07	1.72424e+07	1.72403e+07	1.50207e+07	1.69453e+07	1.86945e+07	1.74472e+07	1.8901e+07	2.06833e+07	2.19327e+07	1.20066e+07	1.29416e+07	1.5511e+07	2.28475e+07	2.58205e+07	2.03622e+07	2.34509e+07	2.2814e+07	2.0325e+07	3.3632e+07	3.08739e+07	2.8382e+07	2.82697e+07	2.75159e+07	2.63984e+07	2.78304e+07	3.27475e+07	2.5566e+07	2.69635e+07	2.72842e+07	3.29722e+07	2.06598e+07	1.13914e+07	1.32169e+07	2.08144e+07	1.91776e+07	1.9068e+07	1.69111e+07
150.	Margaric acid	C17H34O2	0.54	270.256	21.051	[M-H]-1	2.59089e+06	2.63627e+06	3.05125e+06	2.32241e+06	2.28967e+06	2.18158e+06	2.65429e+06	2.88168e+06	2.71379e+06	2.93528e+06	4.77896e+06	3.97018e+06	1.50951e+06	3.51594e+06	3.06917e+06	3.29885e+06	2.87343e+06	2.54951e+06	2.28466e+06	2.33836e+06	2.44725e+06	2.2813e+06	2.48903e+06	2.34755e+06	2.1595e+06	2.20779e+06	2.31867e+06	1.76986e+06	1.68675e+06	1.98025e+06	1.62566e+06	1.69515e+06	1.84851e+06	1.29266e+06	2.09452e+06	3.00245e+06	2.02039e+06	2.36737e+06	1.91953e+06	2.26789e+06
151.	Monoolein	C21H40O4	-1.14	356.292	19.605	[M+Na]+1	1.7905e+09	1.59319e+09	1.46196e+09	9.40669e+08	8.80705e+08	8.48228e+08	9.31428e+08	4.37758e+08	9.38124e+08	1.02434e+09	9.58014e+08	1.09687e+09	8.28629e+08	1.17967e+09	9.98781e+08	1.11859e+09	1.02981e+09	9.75166e+08	1.05457e+09	9.54754e+08	9.82463e+08	8.3846e+08	9.32181e+08	9.50284e+08	7.2216e+08	8.04866e+08	7.93688e+08	6.25289e+08	6.79729e+08	6.33685e+08	7.69559e+08	7.70475e+08	8.26036e+08	5.75536e+08	6.18884e+08	7.43215e+08	6.60266e+08	6.55934e+08	6.34541e+08	3.78465e+08
152.	Myristamide	C14H29NO	0.84	227.225	11.811	[M+H]+1	6.27385e+06	6.87952e+06	6.26548e+06	7.07317e+06	7.06905e+06	2.0993e+07	7.14394e+06	6.37951e+06	6.3603e+06	7.78554e+06	8.1918e+06	8.741e+06	6.68621e+06	6.63722e+06	6.59245e+06	8.02549e+06	7.50979e+06	7.40323e+06	6.92855e+06	7.07188e+06	7.33403e+06	8.04425e+06	7.64193e+06	8.06618e+06	7.55503e+06	7.23921e+06	7.65764e+06	6.37223e+06	7.29034e+06	7.07001e+06	6.90322e+06	8.16427e+06	6.8738e+06	3.44261e+06	3.53046e+06	3.60196e+06	3.60343e+06	3.70289e+06	3.50865e+06	3.47061e+06
153.	Myristyl sulfate	C14H30O4S	0.31	294.187	21.682	[M-H]-1	3.55566e+07	3.85487e+07	3.36496e+07	2.99694e+07	3.0393e+07	2.82598e+07	3.45567e+07	3.24369e+07	3.0019e+07	596813	1.6416e+06	840982	515819	45609.2	43969.1	42422.9	1.46813e+06	1.20951e+06	1.01176e+06	673144	40617.1	1.30533e+06	2.03258e+06	365182	1.38694e+06	1.07012e+06	43993.4	181559	1.24741e+06	193891	443069	580903	477866	111667	24612.2	26371.8	52046.9	106796	2.36959e+07	1.79692e+07
154.	N,N-Diethyldodecanamide	C16H33NO	0.41	255.256	16.103	[M+H]+1	3.90609e+06	5.23964e+06	4.15705e+06	3.73091e+06	1.78877e+06	3.81162e+06	4.097e+06	3.9825e+06	3.56671e+06	3.87048e+06	4.38122e+06	3.88596e+06	4.05933e+06	4.47462e+06	3.79989e+06	5.0501e+06	4.34795e+06	5.17146e+06	3.43148e+06	4.13781e+06	4.17167e+06	4.31522e+06	4.62796e+06	4.60188e+06	6.02472e+06	6.23255e+06	5.92977e+06	9.51187e+06	9.5233e+06	9.30289e+06	6.89221e+06	6.62233e+06	7.03519e+06	4.08525e+06	4.15789e+06	4.06023e+06	4.09373e+06	4.156e+06	4.13752e+06	4.20887e+06
155.	N,N-Dimethyldecylamine N-oxide	C12H27NO	0.59	201.209	12.046	[M+H]+1	1.01902e+08	1.03007e+08	1.05842e+08	1.93029e+08	1.99608e+08	7.78022e+08	7.1252e+07	9.14425e+07	8.98871e+07	2.83561e+08	2.6659e+08	2.6279e+08	1.05843e+08	1.12643e+08	1.00548e+08	2.17392e+08	2.58177e+08	2.2005e+08	2.19223e+08	2.45406e+08	2.41091e+08	2.65687e+08	2.51103e+08	2.50166e+08	2.23596e+08	2.19193e+08	2.06599e+08	2.5285e+08	2.45568e+08	2.53463e+08	2.37943e+08	2.56272e+08	2.26216e+08	1.24625e+08	1.40758e+08	1.31157e+08	1.35749e+08	1.38801e+08	1.38308e+08	1.39753e+08
156.	N-(tert-Butoxycarbonyl)-L-leucine	C11H21NO4	-0.05	231.147	2.051	[M+H]+1	3.11496e+09	4.49947e+09	4.2489e+09	2.34744e+09	2.3901e+09	4.51219e+09	4.84611e+09	4.56432e+09	1.99925e+09	2.43947e+09	2.18014e+09	4.90167e+09	4.94224e+09	5.17145e+09	4.41154e+09	2.14154e+09	4.44035e+09	4.21318e+09	3.98432e+09	4.36253e+09	1.82752e+09	2.82682e+09	3.28768e+09	1.49484e+09	1.20013e+09	2.13394e+09	1.6451e+09	9.02949e+08	4.38758e+08	9.07796e+08	1.16779e+09	9.87408e+08	9.4237e+08	2.1741e+09	2.03168e+09	2.23077e+09	1.04076e+09	8.76393e+08	2.21837e+09	2.32682e+09
157.	N-[2,5-bis(2,2,2-trifluoroethoxy)benzoyl]-N'-(4-methoxyphenyl)urea	C19H16F6N2O5	-2.64	466.095	23.129	[M+H]+1	481635	440232	899573	716145	739927	1.34835e+06	1.02786e+06	771170	989787	1.8248e+06	2.02691e+06	2.05615e+06	876231	864712	1.47779e+06	1.28966e+06	1.49774e+06	1.75939e+06	1.5647e+06	1.71836e+06	1.95299e+06	590233	924082	1.54749e+06	1.57403e+06	2.00772e+06	2.1506e+06	627313	607545	1.04249e+06	944481	708927	983791	9.54327e+06	3.39427e+07	3.49209e+07	3.58871e+07	3.66353e+07	3.66672e+07	3.67748e+07
158.	N-Acetyl-L-histidine	C8H11N3O3	-0.37	197.08	0.637	[M+H]+1	5.18631e+08	4.81118e+08	4.06433e+08	4.19821e+08	4.41196e+08	4.91701e+08	4.25355e+08	4.49601e+08	4.74202e+08	4.17434e+08	4.75243e+08	4.31555e+08	3.89576e+08	4.29895e+08	4.45127e+08	4.28228e+08	4.47857e+08	4.16989e+08	4.64626e+08	4.71693e+08	4.3962e+08	3.73089e+08	3.91233e+08	3.75551e+08	3.60789e+08	3.77555e+08	4.07195e+08	3.59495e+08	3.55917e+08	3.65789e+08	3.63338e+08	3.94156e+08	3.80919e+08	4.32463e+08	3.8266e+08	3.55034e+08	4.20691e+08	3.97416e+08	3.91943e+08	4.02059e+08
159.	N-STEAROYLSPHINGOMYELIN	C41H83N2O6P	-1.25	730.598	22.445	[M+H]+1	635762	681993	6.4477e+07	4.49157e+07	2.38926e+07	3.37506e+08	2.97543e+08	5.71537e+08	5.7181e+08	4.81567e+08	590496	7.21478e+08	8.25105e+08	1.42136e+06	2.61187e+08	6.3494e+08	5.6342e+08	5.17686e+08	2.81705e+08	1.34096e+07	6.47621e+08	5.44415e+08	5.09306e+08	6.08131e+08	6.52243e+08	6.63286e+08	7.71455e+08	5.82088e+08	5.49217e+08	6.53663e+08	6.74442e+08	7.39052e+08	6.03011e+08	2.22798e+07	3.63058e+08	582619	4.80197e+08	4.60014e+08	4.21109e+08	4.69742e+08
160.	N-tert-Butyloxycarbonyl-deacetyl-leupeptin	C23H44N6O5	4.59	484.34	17.987	[M+Na]+1	1.18692e+09	1.15151e+09	1.10094e+09	1.11988e+09	1.14442e+09	1.23439e+09	1.1029e+09	1.26198e+09	1.2781e+09	1.33323e+09	1.34646e+09	1.25614e+09	1.23373e+09	1.30936e+09	1.36084e+09	1.06028e+09	1.11398e+09	1.07488e+09	1.12813e+09	1.1285e+09	1.27587e+09	1.21053e+09	1.2653e+09	1.32056e+09	1.34112e+09	1.13873e+09	1.30504e+09	1.14261e+09	1.15703e+09	1.06581e+09	1.04682e+09	1.14929e+09	1.05179e+09	6.53813e+08	6.04847e+08	6.19855e+08	6.27739e+08	6.32697e+08	5.83572e+08	5.98098e+08
161.	Nicotinamide	C6H6N2O	1.25	122.048	0.932	[M+H]+1	1.4892e+09	1.86112e+09	1.83993e+09	1.545e+09	1.47986e+09	2.03372e+09	1.73189e+09	1.55238e+09	1.97523e+09	2.01081e+09	1.70856e+09	2.05827e+09	1.77964e+09	1.62021e+09	1.76157e+09	2.05104e+09	2.1097e+09	2.05631e+09	1.88824e+09	2.28485e+09	2.24661e+09	2.39835e+09	1.97472e+09	2.48025e+09	2.69266e+09	2.74546e+09	2.52072e+09	2.15763e+09	2.04929e+09	2.62547e+09	2.6486e+09	2.62946e+09	2.24725e+09	1.65362e+09	1.59122e+09	1.6984e+09	1.34701e+09	1.6371e+09	1.32317e+09	1.71354e+09
162.	Nicotinic acid	C6H5NO2	0.76	123.032	0.867	[M+H]+1	1.40367e+08	1.56015e+08	1.20091e+08	1.41885e+08	1.67174e+08	1.55057e+08	1.40896e+08	1.30515e+08	1.53742e+08	1.43756e+08	1.47737e+08	1.40527e+08	1.43274e+08	1.35277e+08	1.43858e+08	1.47124e+08	1.38511e+08	1.41466e+08	1.6841e+08	1.56089e+08	1.34253e+08	1.61508e+08	1.80169e+08	1.77688e+08	1.85487e+08	2.01957e+08	1.71261e+08	2.61478e+08	2.578e+08	2.61662e+08	3.45475e+08	3.126e+08	3.02709e+08	1.43495e+08	1.44213e+08	1.51391e+08	1.52185e+08	1.53386e+08	1.6139e+08	1.56381e+08
163.	O-heptadecanoylcarnitine	C24H47NO4	-0.09	413.35	17.106	[M+H]+1	3.137e+07	1.35791e+07	1.2292e+07	1.76713e+07	1.94323e+07	1.19605e+07	1.41754e+07	2.27052e+07	1.2715e+07	1.57802e+07	1.44188e+07	1.40017e+07	1.26286e+07	1.61461e+07	1.1428e+07	2.4239e+07	1.3513e+07	1.67616e+07	1.39098e+07	1.07702e+07	1.51322e+07	1.14178e+07	1.23836e+07	1.29694e+07	1.2683e+07	1.34366e+07	1.12906e+07	9.39167e+06	9.10468e+06	1.03716e+07	9.23104e+06	9.51937e+06	1.03296e+07	9.99733e+06	1.40441e+07	9.3324e+06	1.34818e+07	1.08343e+07	1.39007e+07	9.4318e+06
164.	O-heptanoylcarnitine	C14H27NO4	1.62	273.194	8.061	[M+H]+1	2.41523e+07	2.39509e+07	2.51994e+07	2.4846e+07	2.63429e+07	2.61343e+07	2.46344e+07	2.52833e+07	2.15726e+07	2.46712e+07	2.47853e+07	2.5628e+07	2.53468e+07	2.47742e+07	2.50312e+07	2.22064e+07	2.26819e+07	2.24155e+07	1.98618e+07	2.0706e+07	1.98332e+07	1.38996e+07	1.50449e+07	1.57963e+07	1.21633e+07	9.93563e+06	9.8111e+06	5.58624e+06	5.42459e+06	4.88033e+06	4.76209e+06	3.6739e+06	5.59513e+06	1.15943e+07	1.19296e+07	1.23956e+07	1.2471e+07	1.25749e+07	1.17122e+07	1.27081e+07
165.	O-pentadecanoylcarnitine	C22H43NO4	-0.24	385.319	16.129	[M+H]+1	9.0085e+06	9.11901e+06	8.55046e+06	9.61253e+06	9.64251e+06	9.46202e+06	8.63047e+06	9.98166e+06	9.1274e+06	8.79313e+06	8.90029e+06	8.20013e+06	1.0093e+07	8.92413e+06	9.89772e+06	9.18491e+06	8.96456e+06	1.18429e+07	1.01281e+07	9.24709e+06	1.09983e+07	1.03498e+07	1.08891e+07	1.10745e+07	1.21963e+07	1.0931e+07	1.09249e+07	1.0915e+07	1.01133e+07	1.02832e+07	1.10631e+07	1.14502e+07	1.06278e+07	6.58228e+06	7.26074e+06	6.88165e+06	7.44296e+06	6.73978e+06	6.91924e+06	7.48237e+06
166.	Oleic acid	C18H34O2	-0.13	282.256	20.443	[M+Na]+1	3.84111e+08	3.60643e+08	3.31034e+08	2.61675e+08	2.21925e+08	2.17656e+08	2.87099e+08	3.01633e+08	2.47982e+08	2.64216e+08	3.12388e+08	3.04e+08	2.76031e+08	2.8518e+08	2.95456e+08	3.0786e+08	3.25707e+08	3.33555e+08	3.74853e+08	3.43569e+08	3.29284e+08	5.07672e+08	5.51624e+08	5.86325e+08	6.02255e+08	6.28244e+08	6.45854e+08	6.6737e+08	6.52964e+08	7.01278e+08	7.56254e+08	8.09332e+08	7.91713e+08	3.26142e+08	2.86493e+08	3.31252e+08	3.42919e+08	3.08455e+08	3.11263e+08	3.20127e+08
167.	Palmitoleic acid	C16H30O2	0.02	254.225	19.186	[M-H]-1	1.027e+07	6.79642e+06	5.31596e+06	4.61308e+06	6.28632e+06	5.64866e+06	9.2716e+06	8.19111e+06	1.07556e+07	2.23137e+07	1.5196e+07	1.5558e+07	2.01217e+07	6.84915e+06	8.5382e+06	1.65318e+07	1.61586e+07	1.45297e+07	1.28548e+07	1.39711e+07	1.74096e+07	2.15993e+07	2.05985e+07	2.1133e+07	2.50299e+07	2.26037e+07	2.57365e+07	2.03376e+07	2.32252e+07	2.29578e+07	2.26231e+07	2.4938e+07	2.16024e+07	1.35794e+07	1.77943e+07	1.32485e+07	1.20153e+07	1.33983e+07	1.2775e+07	1.05488e+07
168.	Palmitoyl sphingomyelin	C39H79N2O6P	-0.92	702.567	23.27	[M+H]+1	193521	9.59725e+06	2.92299e+08	2.41674e+08	2.51623e+08	2.14293e+07	2.52275e+08	3.02525e+08	2.32368e+08	406479	4.46704e+08	2.7487e+08	348131	3.50659e+08	3.10603e+08	3.41182e+08	3.14327e+08	3.07902e+08	2.73502e+08	1.98188e+08	3.16536e+08	2.79123e+08	2.88926e+08	3.37114e+08	3.54613e+08	3.58645e+08	3.73904e+08	2.8453e+08	2.95535e+08	3.47755e+08	3.16322e+08	3.84393e+08	4.01773e+08	3.76775e+08	291936	1.09608e+07	2.45613e+08	2.16215e+08	2.13275e+08	2.07522e+08
169.	Palmitoylcarnitine	C23H45NO4	0.05	399.335	16.837	[M+H]+1	2.3934e+08	2.45749e+08	2.46851e+08	1.82817e+08	1.97138e+08	1.71099e+08	2.2317e+08	2.32431e+08	2.31532e+08	2.16994e+08	9.43333e+07	2.70744e+08	2.15327e+08	2.19009e+08	1.93428e+08	2.35731e+08	2.24534e+08	2.28918e+08	2.18498e+08	1.82423e+08	2.2244e+08	1.85225e+08	2.1482e+08	2.11976e+08	1.65989e+08	1.76386e+08	2.27355e+08	1.72074e+08	1.65223e+08	1.81269e+08	1.78952e+08	1.94613e+08	1.95374e+08	1.4996e+08	1.50866e+08	1.74415e+08	1.54052e+08	1.39454e+08	1.68667e+08	1.57295e+08
170.	PC	C44H84NO8P	-1.97	785.592	22.403	[M+H-H2O]+1	775877	676325	523140	2.04096e+08	3.04167e+08	3.74464e+08	2.00047e+08	1.8664e+08	4.2844e+07	1.19383e+08	2.19985e+08	639923	2.77352e+08	3.99755e+08	611823	8.39504e+07	7.92873e+07	8.51557e+07	3.09478e+08	2.56704e+08	2.79116e+08	8.07353e+07	6.6438e+07	7.60959e+07	1.12262e+08	8.45799e+07	2.22781e+08	8.41312e+07	8.41305e+07	9.93833e+07	1.281e+08	7.8921e+07	4.71181e+07	1.7712e+08	3.78625e+08	6.94116e+08	2.51857e+06	2.67287e+08	2.22765e+08	2.1966e+08
171.	PC(18:3(9Z,12Z,15Z)/18:2(9Z,12Z))	C44H78NO8P	-1.06	779.546	23.272	[M+H]+1	378474	6.05321e+07	9.47993e+07	9.45627e+07	9.3167e+07	8.17526e+07	1.08121e+08	1.15129e+08	1.05315e+08	7.1623e+06	1.69298e+08	9.1101e+07	4.06059e+06	1.12479e+08	9.49574e+07	1.08341e+08	8.72696e+07	9.26505e+07	1.0051e+08	7.36806e+07	6.34884e+07	9.29343e+07	4.94846e+07	4.50182e+07	4.55166e+07	3.17706e+07	4.71891e+07	5.848e+07	9.43812e+06	9.79913e+06	1.07441e+07	1.08983e+07	1.27344e+07	1.1338e+07	5.73858e+06	2.89458e+07	3.62229e+07	3.95763e+07	4.9381e+07	3.48435e+07
172.	PC(o-18:1(9Z)/18:2(9Z,12Z))	C44H84NO7P	-1.45	769.597	20.438	[M+H]+1	828515	531274	1.08318e+07	7.27671e+07	2.63644e+08	1.94026e+08	2.7554e+08	2.0046e+08	2.64403e+08	1.8551e+08	2.5211e+08	2.27736e+08	1.97648e+08	3.52572e+08	1.9624e+08	8.43387e+07	2.15204e+08	2.54327e+08	4.97008e+07	2.40779e+08	1.85074e+08	3.78861e+08	3.28846e+08	4.09629e+08	4.32105e+08	4.14039e+08	4.45503e+08	4.56807e+08	4.12357e+08	5.02341e+08	4.56394e+08	2.69816e+08	2.96034e+08	2.30065e+08	3.89708e+08	3.20763e+08	4.18241e+08	6.72187e+07	2.15093e+08	1.80643e+08
173.	PC(P-18:0/18:4(6Z,9Z,12Z,15Z))	C44H80NO7P	-0.73	765.567	21.626	[M+H]+1	441933	342802	8.88669e+07	5.82961e+08	6.44922e+08	3.97973e+08	1.01695e+09	1.22243e+09	1.08032e+09	2.00803e+09	7.13188e+06	1.03769e+09	1.76659e+09	1.03412e+07	5.01869e+08	1.64336e+09	1.21142e+09	1.28733e+09	7.05532e+08	7.56642e+08	1.32524e+09	1.07493e+09	1.06391e+09	1.77294e+09	1.8904e+09	2.04531e+09	1.16486e+08	1.43348e+09	1.49705e+09	2.47514e+09	2.33276e+09	7.90789e+08	2.82129e+09	6.88014e+08	5.33243e+08	6.96637e+06	6.93345e+08	5.72937e+08	1.04553e+09	1.30802e+09
174.	Phosphoric acid	H3O4P	3.02	97.9772	0.821	[M+H]+1	1.4722e+08	1.40153e+08	1.68436e+08	2e+08	1.51559e+08	1.3935e+08	2.24153e+08	1.48068e+08	1.29833e+08	1.20248e+08	1.6647e+08	1.45029e+08	1.87133e+08	1.36934e+08	1.46285e+08	9.29422e+07	1.30343e+08	1.07365e+08	1.7881e+08	1.85701e+08	1.38145e+08	1.50712e+08	1.38505e+08	1.25461e+08	1.52828e+08	1.67035e+08	9.97038e+07	2.06709e+08	1.98947e+08	3.09514e+08	2.1431e+08	1.43924e+08	2.43082e+08	1.20168e+08	1.36993e+08	1.91918e+08	1.24227e+08	1.1695e+08	1.38981e+08	1.43469e+08
175.	Progesterone	C21H30O2	-1.59	314.224	30.32	[M+H]+1	1.56494e+08	5.6395e+07	4.19822e+07	3.55117e+07	3.46238e+07	3.44991e+07	3.69967e+07	3.87654e+07	3.6831e+07	6.70803e+07	4.83446e+07	4.29933e+07	7.46124e+07	5.53934e+07	4.45314e+07	3.61042e+07	3.3334e+07	3.38715e+07	4.26684e+07	3.82671e+07	3.7911e+07	3.77523e+07	3.34167e+07	3.36831e+07	3.92761e+07	4.00061e+07	4.04927e+07	3.4431e+07	3.08936e+07	3.47784e+07	3.44374e+07	3.32295e+07	3.42344e+07	1.53865e+07	2.38379e+07	1.64719e+07	1.44146e+07	1.34928e+07	1.39939e+07	1.3689e+07
176.	Prolylleucine	C11H20N2O3	0.12	228.147	0.758	[M+H]+1	2.27677e+08	2.27451e+08	2.12603e+08	2.19605e+08	2.30179e+08	2.3196e+08	2.34402e+08	1.95855e+08	2.05878e+08	2.33906e+08	7.67302e+08	2.38989e+08	8.62658e+08	3.02021e+08	2.97479e+08	3.88822e+08	4.32478e+08	3.64489e+08	9.75779e+08	6.99652e+08	6.32863e+08	1.03339e+09	1.4274e+09	1.15456e+09	2.14458e+09	1.91817e+09	1.85424e+09	3.42593e+09	3.1443e+09	3.39045e+09	3.54571e+09	3.41788e+09	2.33555e+09	1.09865e+09	1.1456e+09	1.05948e+09	1.17826e+09	1.14272e+09	1.06144e+09	7.24476e+08
177.	Propionylcarnitine	C10H19NO4	0.25	217.131	1.061	[M+H]+1	4.49949e+08	4.80926e+08	4.47039e+08	4.90225e+08	4.92288e+08	5.1139e+08	5.071e+08	4.88712e+08	5.15053e+08	4.86254e+08	4.97939e+08	5.1689e+08	5.15637e+08	4.83605e+08	5.14422e+08	4.63356e+08	4.55159e+08	4.68403e+08	4.43096e+08	3.97853e+08	4.09726e+08	3.41953e+08	3.64756e+08	3.6069e+08	2.34578e+08	2.78013e+08	2.70235e+08	1.60086e+08	1.57007e+08	1.57478e+08	1.64742e+08	1.73609e+08	1.74097e+08	2.32498e+08	2.48811e+08	2.29505e+08	2.52521e+08	2.61096e+08	2.61151e+08	2.6927e+08
178.	sphinganine	C18H39NO2	0.42	301.298	15.206	[M+H]+1	1.09953e+08	9.92556e+07	1.05569e+08	1.04782e+08	9.56223e+07	1.04552e+08	1.08887e+08	1.014e+08	8.93319e+07	1.04678e+08	1.08297e+08	9.79335e+07	2.04868e+08	1.93489e+08	1.88745e+08	1.03218e+08	1.03736e+08	1.02842e+08	1.10512e+08	9.54834e+07	1.03595e+08	1.00534e+08	7.97722e+07	1.03345e+08	9.81656e+07	1.13348e+08	9.68041e+07	9.20394e+07	9.1933e+07	9.41555e+07	1.13703e+08	1.26326e+08	1.0848e+08	5.195e+07	5.04078e+07	5.27251e+07	5.33946e+07	5.25887e+07	5.38517e+07	5.25627e+07
179.	Stearamide	C18H37NO	-0.64	283.287	20.159	[M+H]+1	1.65653e+09	1.60899e+09	1.53454e+09	1.60019e+09	1.80759e+09	1.60471e+09	1.52399e+09	1.35896e+09	1.46004e+09	1.38617e+09	1.32417e+09	1.35707e+09	1.86078e+09	2.06899e+09	1.93594e+09	1.70662e+09	1.64311e+09	1.77953e+09	1.36871e+09	1.30105e+09	1.4145e+09	1.74932e+09	1.72254e+09	1.62751e+09	1.49714e+09	1.52177e+09	1.45852e+09	1.58503e+09	1.76223e+09	1.79034e+09	1.54777e+09	1.39858e+09	1.50604e+09	1.29612e+09	1.15018e+09	1.2046e+09	1.20786e+09	1.2247e+09	1.20491e+09	1.17256e+09
180.	Stearic acid	C18H36O2	0.38	284.272	22.054	[M+H]+1	2.34847e+07	2.67389e+07	2.36002e+07	1.99719e+07	1.86273e+07	1.99796e+07	1.99794e+07	1.98884e+07	2.37417e+07	2.24748e+07	2.83563e+07	2.9568e+07	2.05885e+07	2.53028e+07	2.45324e+07	2.68659e+07	2.24356e+07	2.29988e+07	2.30709e+07	2.26885e+07	2.04383e+07	2.43488e+07	2.60904e+07	2.39058e+07	2.81352e+07	2.65945e+07	2.43373e+07	2.38627e+07	2.43901e+07	2.48264e+07	2.37629e+07	2.55031e+07	2.34397e+07	1.78823e+07	2.13857e+07	2.35203e+07	2.29744e+07	2.16075e+07	2.25166e+07	2.28942e+07
181.	Succinic anhydride	C4H4O3	3.97	100.016	1.103	[M+H]+1	890874	795797	466654	961775	1.0828e+06	849623	863163	580339	905647	739545	760210	1.13664e+06	767953	830643	814008	1.3154e+06	883581	1.43915e+06	2.62668e+06	2.90222e+06	2.62644e+06	7.53063e+06	7.40839e+06	8.10955e+06	1.52713e+07	1.09272e+07	1.52665e+07	3.42276e+07	3.0774e+07	3.2201e+07	3.16841e+07	2.91347e+07	3.33404e+07	6.69028e+06	5.81085e+06	5.83114e+06	5.71777e+06	5.84028e+06	5.78166e+06	6.36252e+06
182.	threonylphenylalanine	C13H18N2O4	1.67	266.127	3.545	[M+H]+1	9.86955e+06	9.97449e+06	1.0025e+07	1.03207e+07	1.08703e+07	1.0608e+07	1.12521e+07	1.18192e+07	1.21124e+07	1.26922e+07	1.42138e+07	1.36413e+07	1.43065e+07	1.17024e+07	1.24749e+07	1.12445e+07	1.15068e+07	1.09671e+07	1.10944e+07	1.30045e+07	1.18871e+07	7.74594e+06	8.40592e+06	7.67902e+06	6.16927e+06	6.23147e+06	5.7764e+06	2.52588e+06	2.42982e+06	2.482e+06	3.76909e+06	3.27301e+06	3.49717e+06	6.50598e+06	5.41832e+06	5.68049e+06	6.34792e+06	6.25447e+06	5.9124e+06	6.44849e+06
183.	Tiglylcarnitine	C12H21NO4	1.98	243.148	3.703	[M+H]+1	3.87166e+07	5.35753e+07	4.19738e+07	5.5318e+07	4.59853e+07	4.65686e+07	3.84283e+07	3.48554e+07	3.17776e+07	5.40229e+07	3.33391e+07	3.64887e+07	3.77962e+07	4.23448e+07	3.82705e+07	4.18944e+07	3.49134e+07	4.99155e+07	4.46343e+07	3.71236e+07	4.91709e+07	4.73075e+07	4.50461e+07	4.89448e+07	6.09544e+07	5.60537e+07	4.1394e+07	4.64636e+07	3.80193e+07	5.17594e+07	5.10451e+07	3.12618e+07	6.03263e+07	3.23167e+07	2.72718e+07	2.51821e+07	3.72103e+07	3.69598e+07	2.41295e+07	3.53423e+07
184.	trans-10-Heptadecenoic acid	C17H32O2	0.48	268.24	19.748	[M-H]-1	3.71537e+06	5.05281e+06	4.20315e+06	3.89779e+06	3.36851e+06	3.53912e+06	3.55783e+06	4.11897e+06	3.92379e+06	5.81955e+06	7.11379e+06	5.65934e+06	3.86301e+06	5.93984e+06	5.09906e+06	6.20682e+06	4.79729e+06	4.57625e+06	3.75675e+06	3.72768e+06	4.20636e+06	4.34573e+06	3.81345e+06	4.02428e+06	3.28461e+06	3.93606e+06	2.9282e+06	2.65855e+06	2.22869e+06	2.17938e+06	2.04682e+06	2.356e+06	2.24958e+06	1.8408e+06	2.12638e+06	2.85539e+06	2.54414e+06	3.1337e+06	2.2145e+06	2.33651e+06
185.	trans-3-Indoleacrylic acid	C11H9NO2	0.76	187.063	3.408	[M+NH4]+1	4.79436e+08	5.50345e+08	4.84098e+08	4.65496e+08	3.61709e+08	3.82972e+08	5.31566e+08	2.98647e+08	5.21971e+08	5.2563e+08	2.99642e+08	3.94217e+08	4.2374e+08	4.74436e+08	3.82245e+08	4.46828e+08	4.68452e+08	4.54041e+08	5.32207e+08	2.90183e+08	4.84765e+08	3.93411e+08	5.02103e+08	3.26091e+08	5.56064e+08	4.69669e+08	3.28715e+08	3.49811e+08	3.63652e+08	2.91944e+08	2.98079e+08	5.01551e+08	3.95065e+08	3.53075e+08	3.37124e+08	2.67253e+08	3.05253e+08	2.11294e+08	3.19774e+08	3.33487e+08
186.	trans-geranic acid	C10H16O2	1.68	168.115	11.435	[M+H]+1	1.30792e+06	1.01168e+06	1.19389e+06	1.13707e+06	1.07599e+06	982689	1.11264e+06	1.14227e+06	1.15191e+06	7.46037e+06	2.38344e+06	1.62003e+06	3.9435e+06	1.38192e+06	1.28841e+06	1.3709e+06	1.3073e+06	1.06967e+06	1.22491e+06	875684	831604	1.22901e+06	1.51075e+06	1.57069e+06	1.60432e+06	2.22584e+06	2.16407e+06	1.08708e+06	1.41332e+06	1.41102e+06	1.34948e+06	1.27428e+06	1.37754e+06	1.91219e+07	6.92227e+06	3.78881e+06	3.45159e+06	3.67189e+06	3.82462e+06	3.65274e+06
187.	Xanthine	C5H4N4O2	0.2	152.033	1.014	[M+H]+1	4.38091e+08	4.91134e+08	4.21448e+08	4.47485e+08	5.20939e+08	5.46309e+08	5.49227e+08	5.45218e+08	5.57272e+08	4.25782e+08	5.28968e+08	4.49138e+08	4.5502e+08	4.21688e+08	5.40085e+08	4.76869e+08	3.86775e+08	4.64723e+08	3.54818e+08	3.41052e+08	3.96191e+08	2.44651e+08	2.50963e+08	2.39573e+08	1.25795e+08	1.3227e+08	1.38224e+08	2.32441e+06	1.70444e+06	2.20417e+06	4.13879e+06	3.26796e+06	3.19493e+06	2.27863e+08	2.74974e+08	2.19025e+08	2.75848e+08	2.76232e+08	2.40681e+08	2.81298e+08
188.	Z-Leu-OH	C14H19NO4	1.69	265.132	4.689	[M+H]+1	6.25105e+07	6.47421e+07	1.01065e+08	7.05563e+07	6.89848e+07	6.95481e+07	6.95852e+07	1.0196e+08	1.04671e+08	6.93757e+07	7.27867e+07	6.9566e+07	6.93295e+07	6.58966e+07	6.98505e+07	6.1349e+07	6.1352e+07	6.40052e+07	5.34034e+07	5.38306e+07	8.42592e+07	3.74315e+07	3.79055e+07	3.80954e+07	1.84685e+07	2.88664e+07	1.70025e+07	765951	1.00286e+06	688527	748074	742093	792306	2.91776e+07	4.61233e+07	3.16372e+07	3.16846e+07	3.15549e+07	3.25423e+07	3.39799e+07
189.	α-Aspartylphenylalanine	C13H16N2O5	1.42	280.106	3.657	[M+H]+1	1.23375e+07	1.20458e+07	1.1635e+07	1.74523e+07	1.70451e+07	1.24411e+07	1.50023e+07	1.05827e+07	1.33631e+07	1.01474e+07	1.51407e+07	1.30195e+07	1.33694e+07	1.40896e+07	1.29093e+07	1.14286e+07	1.26996e+07	1.08853e+07	1.2135e+07	1.17792e+07	1.14978e+07	9.58287e+06	1.04486e+07	1.05311e+07	7.94953e+06	8.15561e+06	8.25835e+06	3.98431e+06	4.46862e+06	3.88095e+06	5.21703e+06	4.83883e+06	4.97944e+06	6.78706e+06	6.73142e+06	6.64973e+06	7.23263e+06	7.5452e+06	7.74494e+06	6.9314e+06
190.	α-Eleostearic acid	C18H30O2	0.55	278.225	17.152	[M+H]+1	9.55183e+06	7.24411e+06	1.01846e+07	8.73261e+06	9.53851e+06	1.04266e+07	7.59792e+06	1.00745e+07	7.29124e+06	1.15908e+07	1.13439e+07	1.01697e+07	9.25399e+06	1.23793e+07	9.0523e+06	1.26287e+07	8.30798e+06	8.42447e+06	1.43714e+07	1.2181e+07	1.91953e+07	2.29663e+07	2.19218e+07	2.59283e+07	4.43888e+07	4.31873e+07	4.68304e+07	9.74632e+07	1.07995e+08	1.28755e+08	7.20127e+07	6.32408e+07	7.76723e+07	2.50462e+07	3.25799e+07	2.58646e+07	2.62389e+07	3.81306e+07	2.78352e+07	2.69424e+07
		BM=Beef Meatball
		P=Pork
		PM=Pork Meatball
		QC=Quality Control

## Sheet: Table S2
Table S2. The amino acid compounds contained in beef and pork meatballs
No.	Compounds	Formula	Retention time (min)	Calculated m/z	Peak area (x 10^8)
					Beef Meatball	Pork Meatball
1	L-Histidine	C6H9N3O2	0.636	155.07	4.06	3.51
2	N-Acetyl-L-histidine	C8H11N3O3	0.637	197.08	4.69	3.6
3	1-Methylhistidine	C7H11N3O2	0.644	169.085	1.42	3.98
4	DL-Lysine	C6H14N2O2	0.644	146.106	5.56	0.58
5	DL-Arginine	C6H14N4O2	0.705	174.112	1.65	1.02
6	Acetyl-β-methylcholine	C8H17NO2	0.717	159.126	8.74	0.36
7	Acetylcholine	C7H15NO2	0.717	145.11	4.28	2.51
8	DL-Carnitine	C7H15NO3	0.719	161.105	8.42	51.6
9	Acetyl-L-carnitine	C9H17NO4	0.726	203.116	119.9	35.4
10	DL-Alanine	C3H7NO2	0.752	89.048	3.05	3.51
11	L-(-)-Threonine	C4H9NO3	0.755	119.059	0.17	0.29
12	D-(+)-Proline	C5H9NO2	0.757	115.063	1.39	2.26
13	Prolylleucine	C11H20N2O3	0.758	228.147	2.23	33.2
14	DL-Glutamine	C5H10N2O3	0.766	146.069	2.48	1.91
15	L-(-)-Methionine	C5H11NO2S	0.877	149.051	2.69	2.67
16	Isoleucine	C6H13NO2	0.964	131.095	8.24	11.51
17	L-Pyroglutamic acid	C5H7NO3	0.987	129.043	10.54	7.47
18	L-Tyrosine	C9H11NO3	1.043	181.074	3.69	0.51
19	L-Norleucine	C6H13NO2	1.18	131.095	19.24	21.58
20	L-Phenylalanine	C9H11NO2	1.867	165.079	11.52	14.57
21	N-(tert-Butoxycarbonyl)-L-leucine	C11H21NO4	2.051	231.147	39.54	7.5
22	L-gamma-Glutamyl-L-leucine	C11H20N2O5	2.423	260.137	0.13	0.08
23	asp-leu	C10H18N2O5	2.496	246.122	0.35	0.69
24	Ala-Tyr	C12H16N2O4	2.926	252.111	0.1	0.05
25	DL-Tryptophan	C11H12N2O2	3.416	204.09	0.11	0.11
26	Leu-Val	C11H22N2O3	4.078	230.163	1.16	0.76

## Sheet: Table S3
Table S3. The fatty acid and lipid compounds contained in beef and pork meatballs
No.	Compounds	Formula	Retention time (min)	Calculated m/z	Relative area (x 10^8
					Beef Meatball	Pork Meatball
1	D-Sphingosine	C18H37NO2	16.179	299.283	1.37	1.65
2	α-Eleostearic acid	C18H30O2	17.152	278.225	0.09	1.11
3	LysoPC(18:3(9Z,12Z,15Z))	C26H48NO7P	17.554	517.316	2.62	0.26
4	1-Linoleoyl-2-Hydroxy-sn-glycero-3-PC	C26H50NO7P	18.14	519.332	19.39	23.78
5	1-Oleoyl-2-hydroxy-sn-glycero-3-PE	C23H46NO7P	18.921	479.302	10.86	0.3
6	LysoPC(22:4(7Z,10Z,13Z,16Z))	C30H54NO7P	18.939	571.364	1.27	1.43
7	1-[(1Z,9Z)-octadecadienyl]-sn-glycero-3-phosphocholine	C26H52NO6P	18.99	505.353	0.0049	0.37
8	1-[(11Z,14Z)]-icosadienoyl-sn-glycero-3-phosphocholine	C28H54NO7P	19.135	547.365	0.88	0.89
9	Palmitoleic acid	C16H30O2	19.186	254.225	0.074	0.22
10	1-(1Z-hexadecenyl)-sn-glycero-3-phosphocholine	C24H50NO6P	19404	479.337	4.49	13.15
11	1-(1Z-hexadecenyl)-2-arachidonoyl-sn-glycero-3-phosphoethanolamine	C41H74NO7P	19.499	723.519	2	6.28
12	Linoleic acid	C18H32O2	19.555	280.24	15.34	27.85
13	Monoolein	C21H40O4	19.605	356.292	16.15	6.46
14	Trans-10-Heptadecenoic acid	C17H32O2	19.748	268.24	0.04	0.024
15	Docosapentaenoic acid	C22H34O2	19.79	330.256	0.6	0.69
16	1-Stearoyl-2-hydroxy-sn-glycero-3-PE	C23H48NO7P	19.846	481.317	2.24	1.37
17	8Z,11Z,14Z-Eicosatrienoic acid	C20H34O2	20.009	306.256	3.67	3.35
18	PC(o-18:1(9Z)/18:2(9Z,12Z))	C44H84NO7P	20.438	769.597	0.04	4.57
19	Oleic acid	C18H34O2	20.637	282.256	0.11	0.042
20	1-Stearoylglycerol	C21H42O4	20.782	358.308	24.44	19.02
21	LysoPC(P-18:0)	C26H54NO6P	20.807	507.369	0.2	0.29
22	11(Z),14(Z)-Eicosadienoic acid	C20H36O2	20.899	308.272	0.038	0.36
23	PC(P-18:0/18:4(6Z,9Z,12Z,15Z))	C44H80NO7P	21.626	765.567	0.3	18.02
24	1-palmitoyl-2-[(9Z,12Z,15Z)-octadecatrienoyl]-sn-glycero-3-phosphocholine	C42H78NO8P	22.047	755.545	0.29	0.053
25	Dioleoyl phosphatidylcholine	C44H84NO8P	22.403	785.592	0.0066	0.89
26	Palmitoyl sphingomyelin	C39H79N2O6P	23.27	702.567	1.01	3.09
27	PC(18:3(9Z,12Z,15Z)/18:2(9Z,12Z))	C44H78NO8P	23.272	779.546	0.52	0.26
28	1-hexadecyl-2-[(9Z,12Z)-octadecadienoyl]-sn-glycero-3-phosphocholine	C42H82NO7P	26.759	743.582	4.08	3.22
